# Supplementary material for: Ethyl 6-(2-chloro­phen­yl)-4-methyl-1-(3-oxobut­yl)-2-thioxo-1,2,3,6-tetra­hydro­pyrimidine-5-carboxyl­ate
Source: Acta Crystallogr Sect E Struct Rep Online. 2008 Jan 4;64(Pt 2):o352. doi: 10.1107/S160053680706730X (PMC2960298; doi:10.1107/S160053680706730X)
Supplement: Supplementary file 1 [file e-64-0o352-sup1.cif]

##############################################################################
###                                                                        ###
###        Electronic paper (Acta Crystallographica Section E)             ###
###                                                                        ###
##############################################################################
#                                                                            #
# This CIF contains the data in a paper accepted for publication in Acta     #
# Crystallographica Section E. It conforms to the requirements of Notes      #
# for Authors for Section E, and has been peer reviewed under the auspices   #
# of the IUCr Commission on Journals.                                        #
#                                                                            #
# Full details of the Crystallographic Information File format               #
# are given in the paper "The Crystallographic Information File (CIF):       #
# a New Standard Archive File for Crystallography" by S. R. Hall, F. H.      #
# Allen and I. D. Brown [Acta Cryst. (1991), A47, 655-685].                  #
#                                                                            #
# The current version of the core CIF dictionary is obtainable from          #
# ftp://ftp.iucr.org/pub/cif_core.dic. The current version number is 2.1.    #
#                                                                            #
# Software is freely available for graphical display of the structure(s) in  #
# this CIF.  For information consult the CIF home page http://www.iucr.org/  #
# cif/home.html                                                              #
#                                                                            #
##############################################################################
                                             
data_I
_audit_creation_method     SHELXL-97
_chemical_name_systematic
;
Ethyl 6-(2-chlorophenyl)-4-methyl-1-(3-oxobutyl)-2-thioxo-1,2,3,6-
tetrahydropyrimidine-5-carboxylate
;
_chemical_name_common     ?
_chemical_formula_moiety     'C18 H21 Cl N2 O3 S'
_chemical_formula_sum     'C18 H21 Cl N2 O3 S'
_chemical_formula_iupac     'C18 H21 Cl N2 O3 S'
_chemical_formula_weight     380.88
_chemical_melting_point     ?
_symmetry_cell_setting     triclinic
_symmetry_space_group_name_H-M     'P -1'
loop_
    _symmetry_equiv_pos_as_xyz
    'x, y, z'
    '-x, -y, -z'
_cell_length_a     7.5227(12)
_cell_length_b     9.7163(15)
_cell_length_c     14.122(2)
_cell_angle_alpha     72.617(6)
_cell_angle_beta     87.300(6)
_cell_angle_gamma     71.296(6)
_cell_volume     931.7(3)
_cell_formula_units_Z     2
_cell_measurement_reflns_used     5002
_cell_measurement_theta_min     2.320
_cell_measurement_theta_max     27.355
_cell_measurement_temperature     273(2)
_exptl_crystal_description     block
_exptl_crystal_colour     colourless
_exptl_crystal_size_max     0.14
_exptl_crystal_size_mid     0.12
_exptl_crystal_size_min     0.10
_exptl_crystal_density_diffrn     1.358
_exptl_crystal_density_meas     ?
_exptl_crystal_density_method     'not measured'
_exptl_crystal_F_000     400
_exptl_absorpt_coefficient_mu     0.336
_exptl_absorpt_correction_type     multi-scan
_exptl_absorpt_process_details     '(SADABS; Sheldrick, 1996)'
_exptl_absorpt_correction_T_min     0.9544
_exptl_absorpt_correction_T_max     0.9671
_exptl_special_details
;
;
_diffrn_ambient_temperature     273(2)
_diffrn_radiation_type     MoK\a
_diffrn_radiation_wavelength     0.71073
_diffrn_radiation_source     'fine-focus sealed tube'
_diffrn_radiation_monochromator     graphite
_diffrn_measurement_device_type     'Bruker SMART CCD area-detector'
_diffrn_measurement_method     '\f and \w'
_diffrn_detector_area_resol_mean     ?
_diffrn_reflns_number     10470
_diffrn_reflns_av_R_equivalents     0.0205
_diffrn_reflns_av_sigmaI/netI     0.0203
_diffrn_reflns_theta_min     1.51
_diffrn_reflns_theta_max     25.01
_diffrn_reflns_theta_full     25.01
_diffrn_measured_fraction_theta_max     0.987
_diffrn_measured_fraction_theta_full     0.987
_diffrn_reflns_limit_h_min     -8
_diffrn_reflns_limit_h_max     8
_diffrn_reflns_limit_k_min     -11
_diffrn_reflns_limit_k_max     10
_diffrn_reflns_limit_l_min     -16
_diffrn_reflns_limit_l_max     16
_diffrn_standards_number     ?
_diffrn_standards_interval_count     ?
_diffrn_standards_interval_time     ?
_diffrn_standards_decay_%     ?
_refine_special_details
;
 Refinement of F^2^ against ALL reflections.  The weighted R-factor wR and
 goodness of fit S are based on F^2^, conventional R-factors R are based
 on F, with F set to zero for negative F^2^. The threshold expression of
 F^2^ > 2sigma(F^2^) is used only for calculating R-factors(gt) etc. and is
 not relevant to the choice of reflections for refinement.  R-factors based
 on F^2^ are statistically about twice as large as those based on F, and R-
 factors based on ALL data will be even larger.
;
_reflns_number_total     3233
_reflns_number_gt     2743
_reflns_threshold_expression     I>2\s(I)
_refine_ls_structure_factor_coef     Fsqd
_refine_ls_matrix_type     full
_refine_ls_R_factor_all     0.0644
_refine_ls_R_factor_gt     0.0550
_refine_ls_wR_factor_gt     0.1518
_refine_ls_wR_factor_ref     0.1655
_refine_ls_goodness_of_fit_ref     1.001
_refine_ls_restrained_S_all     1.026
_refine_ls_number_reflns     3233
_refine_ls_number_parameters     242
_refine_ls_number_restraints     63
_refine_ls_hydrogen_treatment     constr
_refine_ls_weighting_scheme     calc
_refine_ls_weighting_details
         'calc w=1/[\s^2^(Fo^2^)+(0.0856P)^2^+1.0486P] where P=(Fo^2^+2Fc^2^)/3'
_atom_sites_solution_hydrogens     geom
_atom_sites_solution_primary     direct
_atom_sites_solution_secondary     difmap
_refine_ls_shift/su_max     0.002
_refine_ls_shift/su_mean     0.000
_refine_diff_density_max     0.923
_refine_diff_density_min     -0.712
_refine_ls_extinction_method     'SHELXL97 (Sheldrick, 1997a)'
_refine_ls_extinction_coef     0.019(5)
_refine_ls_extinction_expression
                                  'Fc^*^=kFc[1+0.001xFc^2^\l^3^/sin(2\q)]^-1/4^'
loop_
    _atom_type_symbol
    _atom_type_description
    _atom_type_scat_dispersion_real
    _atom_type_scat_dispersion_imag
    _atom_type_scat_source
    'C' 'C' 0.0033 0.0016
                         'International Tables Vol C Tables 4.2.6.8 and 6.1.1.4'
    'H' 'H' 0.0000 0.0000
                         'International Tables Vol C Tables 4.2.6.8 and 6.1.1.4'
    'N' 'N' 0.0061 0.0033
                         'International Tables Vol C Tables 4.2.6.8 and 6.1.1.4'
    'O' 'O' 0.0106 0.0060
                         'International Tables Vol C Tables 4.2.6.8 and 6.1.1.4'
    'S' 'S' 0.1246 0.1234
                         'International Tables Vol C Tables 4.2.6.8 and 6.1.1.4'
    'Cl' 'Cl' 0.1484 0.1585
                         'International Tables Vol C Tables 4.2.6.8 and 6.1.1.4'
_computing_data_collection     'SMART (Siemens, 1996)'
_computing_cell_refinement     'SMART (Siemens, 1996)'
_computing_data_reduction     'SAINT (Siemens, 1996)'
_computing_structure_solution     'SHELXS97 (Sheldrick, 1997a)'
_computing_structure_refinement     'SHELXL97 (Sheldrick, 1997a)'
_computing_molecular_graphics     'SHELXTL (Sheldrick, 1997b)'
_computing_publication_material     'SHELXTL (Sheldrick, 1997b)'
loop_
    _atom_site_type_symbol
    _atom_site_label
    _atom_site_fract_x
    _atom_site_fract_y
    _atom_site_fract_z
    _atom_site_U_iso_or_equiv
    _atom_site_adp_type
    _atom_site_calc_flag
    _atom_site_refinement_flags
    _atom_site_occupancy
    _atom_site_disorder_assembly
    _atom_site_disorder_group
    S S1 0.25980(13) 0.52300(10) 0.37239(6) 0.0576(3) Uani d . 1 . .
    C C1 0.7929(7) 0.7860(5) 0.2049(3) 0.0787(12) Uani d . 1 . .
    H H1A 0.8645 0.7990 0.1467 0.094 Uiso calc R 1 . .
    H H1B 0.8473 0.8105 0.2553 0.094 Uiso calc R 1 . .
    H H1C 0.6657 0.8523 0.1885 0.094 Uiso calc R 1 . .
    O O2 0.8603(4) 0.1939(5) 0.0855(2) 0.0915(11) Uani d . 1 . .
    O O3 0.5995(5) 0.2294(6) 0.0050(3) 0.1280(14) Uani d DU 1 . .
    N N1 0.3010(3) 0.4024(3) 0.22578(18) 0.0459(6) Uani d . 1 . .
    H H1 0.1819 0.4188 0.2294 0.055 Uiso calc R 1 . .
    N N2 0.5778(3) 0.3881(3) 0.29602(17) 0.0409(6) Uani d . 1 . .
    O O1 0.8827(3) 0.5317(3) 0.2018(2) 0.0647(7) Uani d . 1 . .
    C C2 0.7951(4) 0.6252(4) 0.2424(2) 0.0507(7) Uani d . 1 . .
    C C3 0.6906(5) 0.5828(4) 0.3335(2) 0.0505(7) Uani d . 1 . .
    H H3A 0.5621 0.6511 0.3218 0.061 Uiso calc R 1 . .
    H H3B 0.7468 0.5994 0.3878 0.061 Uiso calc R 1 . .
    C C4 0.6868(5) 0.4201(3) 0.3659(2) 0.0465(7) Uani d . 1 . .
    H H4A 0.8148 0.3511 0.3731 0.056 Uiso calc R 1 . .
    H H4B 0.6334 0.3999 0.4305 0.056 Uiso calc R 1 . .
    C C5 0.3905(4) 0.4316(3) 0.2963(2) 0.0419(6) Uani d . 1 . .
    C C6 0.6877(4) 0.2778(3) 0.2446(2) 0.0378(6) Uani d . 1 A .
    H H6 0.8002 0.3050 0.2211 0.045 Uiso calc R 1 . .
    C C7 0.5756(4) 0.2894(3) 0.1548(2) 0.0431(7) Uani d . 1 . .
    C C8 0.3869(4) 0.3488(3) 0.1493(2) 0.0437(7) Uani d . 1 A .
    C C9 0.7520(4) 0.1183(3) 0.3179(2) 0.0388(6) Uani d . 1 . .
    C C10 0.9389(4) 0.0353(3) 0.3472(2) 0.0445(7) Uani d . 1 A .
    C C11 0.9927(5) -0.1094(4) 0.4150(3) 0.0569(8) Uani d . 1 . .
    H H11 1.1193 -0.1625 0.4324 0.068 Uiso calc R 1 A .
    C C12 0.8590(6) -0.1737(4) 0.4562(3) 0.0592(9) Uani d . 1 A .
    H H12 0.8942 -0.2705 0.5020 0.071 Uiso calc R 1 . .
    C C13 0.6714(5) -0.0942(4) 0.4295(3) 0.0574(8) Uani d . 1 . .
    H H13 0.5800 -0.1373 0.4575 0.069 Uiso calc R 1 A .
    C C14 0.6196(4) 0.0488(4) 0.3613(2) 0.0483(7) Uani d . 1 A .
    H H14 0.4928 0.1006 0.3438 0.058 Uiso calc R 1 . .
    C C15 0.6932(5) 0.2335(5) 0.0802(3) 0.0619(9) Uani d . 1 A .
    C C16 0.7016(11) 0.2217(13) -0.0899(6) 0.1280(14) Uani d PDU 0.740(10) A 1
    H H16A 0.6253 0.2918 -0.1489 0.154 Uiso calc PR 0.740(10) A 1
    H H16B 0.8211 0.2397 -0.0892 0.154 Uiso calc PR 0.740(10) A 1
    C C17 0.7244(13) 0.0688(10) -0.0813(8) 0.119(3) Uani d PDU 0.740(10) A 1
    H H17A 0.8124 0.0031 -0.0268 0.178 Uiso calc PR 0.740(10) A 1
    H H17B 0.7708 0.0476 -0.1417 0.178 Uiso calc PR 0.740(10) A 1
    H H17C 0.6055 0.0515 -0.0696 0.178 Uiso calc PR 0.740(10) A 1
    C C16' 0.719(3) 0.101(2) -0.0367(13) 0.124(4) Uani d PDU 0.260(10) A 2
    H H16C 0.8434 0.0499 -0.0034 0.148 Uiso calc PR 0.260(10) A 2
    H H16D 0.6574 0.0267 -0.0349 0.148 Uiso calc PR 0.260(10) A 2
    C C17' 0.725(3) 0.195(3) -0.1337(12) 0.119(5) Uani d PDU 0.260(10) A 2
    H H17D 0.6047 0.2722 -0.1532 0.179 Uiso calc PR 0.260(10) A 2
    H H17E 0.7526 0.1341 -0.1786 0.179 Uiso calc PR 0.260(10) A 2
    H H17F 0.8200 0.2412 -0.1354 0.179 Uiso calc PR 0.260(10) A 2
    C C18 0.2497(5) 0.3678(5) 0.0689(3) 0.0608(9) Uani d . 1 . .
    H H18A 0.3170 0.3401 0.0144 0.073 Uiso calc R 1 A .
    H H18B 0.1703 0.4721 0.0464 0.073 Uiso calc R 1 . .
    H H18C 0.1740 0.3033 0.0946 0.073 Uiso calc R 1 . .
    Cl Cl1 1.11696(11) 0.11095(11) 0.30061(7) 0.0646(3) Uani d . 1 . .
loop_
    _atom_site_aniso_label
    _atom_site_aniso_U_11
    _atom_site_aniso_U_22
    _atom_site_aniso_U_33
    _atom_site_aniso_U_12
    _atom_site_aniso_U_13
    _atom_site_aniso_U_23
    S1 0.0587(5) 0.0578(5) 0.0593(5) -0.0108(4) 0.0111(4) -0.0317(4)
    C1 0.097(3) 0.060(2) 0.081(3) -0.031(2) 0.015(2) -0.019(2)
    O2 0.0477(15) 0.158(3) 0.0847(19) -0.0197(17) 0.0138(13) -0.074(2)
    O3 0.0798(19) 0.245(4) 0.096(2) -0.039(2) 0.0175(16) -0.120(3)
    N1 0.0346(12) 0.0521(15) 0.0538(14) -0.0099(11) 0.0009(10) -0.0243(12)
    N2 0.0438(13) 0.0361(12) 0.0431(12) -0.0083(10) -0.0040(10) -0.0165(10)
    O1 0.0564(14) 0.0666(16) 0.0822(17) -0.0224(12) 0.0144(12) -0.0371(14)
    C2 0.0461(17) 0.0491(18) 0.0602(18) -0.0144(14) -0.0057(14) -0.0209(15)
    C3 0.0572(19) 0.0451(17) 0.0556(18) -0.0152(14) -0.0027(14) -0.0247(14)
    C4 0.0529(17) 0.0434(16) 0.0436(15) -0.0117(13) -0.0077(13) -0.0163(13)
    C5 0.0437(16) 0.0353(14) 0.0448(15) -0.0093(12) 0.0011(12) -0.0130(12)
    C6 0.0353(14) 0.0370(14) 0.0429(14) -0.0095(11) 0.0003(11) -0.0164(12)
    C7 0.0427(16) 0.0487(17) 0.0416(15) -0.0152(13) 0.0013(12) -0.0180(13)
    C8 0.0432(16) 0.0476(17) 0.0433(15) -0.0154(13) 0.0017(12) -0.0169(13)
    C9 0.0405(15) 0.0351(14) 0.0444(14) -0.0097(11) 0.0008(11) -0.0197(12)
    C10 0.0410(15) 0.0432(16) 0.0527(17) -0.0110(12) -0.0025(12) -0.0210(13)
    C11 0.0548(19) 0.0435(18) 0.065(2) -0.0028(15) -0.0165(16) -0.0176(15)
    C12 0.077(2) 0.0376(17) 0.0578(19) -0.0124(16) -0.0051(17) -0.0123(14)
    C13 0.069(2) 0.0486(19) 0.0612(19) -0.0262(17) 0.0147(16) -0.0200(16)
    C14 0.0410(16) 0.0449(17) 0.0612(18) -0.0123(13) 0.0065(13) -0.0216(14)
    C15 0.049(2) 0.093(3) 0.0526(19) -0.0214(18) 0.0071(15) -0.0365(19)
    C16 0.0798(19) 0.245(4) 0.096(2) -0.039(2) 0.0175(16) -0.120(3)
    C17 0.115(5) 0.119(6) 0.129(7) -0.028(5) 0.036(5) -0.063(5)
    C16' 0.095(6) 0.222(8) 0.081(6) -0.025(6) 0.020(6) -0.116(6)
    C17' 0.104(9) 0.196(10) 0.076(8) -0.034(9) 0.028(7) -0.088(8)
    C18 0.0491(19) 0.079(2) 0.0567(19) -0.0157(17) -0.0071(15) -0.0273(18)
    Cl1 0.0387(5) 0.0689(6) 0.0853(6) -0.0185(4) -0.0042(4) -0.0190(5)
_geom_special_details
;
 All esds (except the esd in the dihedral angle between two l.s. planes)
 are estimated using the full covariance matrix.  The cell esds are taken
 into account individually in the estimation of esds in distances, angles
 and torsion angles; correlations between esds in cell parameters are only
 used when they are defined by crystal symmetry.  An approximate (isotropic)
 treatment of cell esds is used for estimating esds involving l.s. planes.
;
loop_
    _geom_bond_atom_site_label_1
    _geom_bond_atom_site_label_2
    _geom_bond_site_symmetry_2
    _geom_bond_distance
    _geom_bond_publ_flag
    S1 C5 . 1.680(3) ?
    C1 C2 . 1.487(5) ?
    C1 H1A . 0.9600 ?
    C1 H1B . 0.9600 ?
    C1 H1C . 0.9600 ?
    O2 C15 . 1.189(4) ?
    O3 C15 . 1.318(5) ?
    O3 C16 . 1.523(7) ?
    O3 C16' . 1.545(10) ?
    N1 C5 . 1.371(4) ?
    N1 C8 . 1.382(4) ?
    N1 H1 . 0.8600 ?
    N2 C5 . 1.335(4) ?
    N2 C4 . 1.472(4) ?
    N2 C6 . 1.483(3) ?
    O1 C2 . 1.215(4) ?
    C2 C3 . 1.497(5) ?
    C3 C4 . 1.519(4) ?
    C3 H3A . 0.9700 ?
    C3 H3B . 0.9700 ?
    C4 H4A . 0.9700 ?
    C4 H4B . 0.9700 ?
    C6 C7 . 1.512(4) ?
    C6 C9 . 1.521(4) ?
    C6 H6 . 0.9800 ?
    C7 C8 . 1.346(4) ?
    C7 C15 . 1.461(4) ?
    C8 C18 . 1.500(4) ?
    C9 C10 . 1.388(4) ?
    C9 C14 . 1.396(4) ?
    C10 C11 . 1.387(5) ?
    C10 Cl1 . 1.740(3) ?
    C11 C12 . 1.368(5) ?
    C11 H11 . 0.9300 ?
    C12 C13 . 1.381(5) ?
    C12 H12 . 0.9300 ?
    C13 C14 . 1.378(5) ?
    C13 H13 . 0.9300 ?
    C14 H14 . 0.9300 ?
    C16 C17 . 1.408(11) ?
    C16 H16A . 0.9700 ?
    C16 H16B . 0.9700 ?
    C17 H17A . 0.9600 ?
    C17 H17B . 0.9600 ?
    C17 H17C . 0.9600 ?
    C16' C17' . 1.407(13) ?
    C16' H16C . 0.9700 ?
    C16' H16D . 0.9700 ?
    C17' H17D . 0.9600 ?
    C17' H17E . 0.9600 ?
    C17' H17F . 0.9600 ?
    C18 H18A . 0.9600 ?
    C18 H18B . 0.9600 ?
    C18 H18C . 0.9600 ?
loop_
    _geom_angle_atom_site_label_1
    _geom_angle_atom_site_label_2
    _geom_angle_atom_site_label_3
    _geom_angle_site_symmetry_1
    _geom_angle_site_symmetry_3
    _geom_angle
    _geom_angle_publ_flag
    C2 C1 H1A . . 109.5 ?
    C2 C1 H1B . . 109.5 ?
    H1A C1 H1B . . 109.5 ?
    C2 C1 H1C . . 109.5 ?
    H1A C1 H1C . . 109.5 ?
    H1B C1 H1C . . 109.5 ?
    C15 O3 C16 . . 117.8(4) ?
    C15 O3 C16' . . 109.7(9) ?
    C16 O3 C16' . . 44.4(9) ?
    C5 N1 C8 . . 125.2(2) ?
    C5 N1 H1 . . 117.4 ?
    C8 N1 H1 . . 117.4 ?
    C5 N2 C4 . . 120.3(2) ?
    C5 N2 C6 . . 122.7(2) ?
    C4 N2 C6 . . 115.6(2) ?
    O1 C2 C1 . . 121.0(3) ?
    O1 C2 C3 . . 121.7(3) ?
    C1 C2 C3 . . 117.2(3) ?
    C2 C3 C4 . . 115.6(3) ?
    C2 C3 H3A . . 108.4 ?
    C4 C3 H3A . . 108.4 ?
    C2 C3 H3B . . 108.4 ?
    C4 C3 H3B . . 108.4 ?
    H3A C3 H3B . . 107.4 ?
    N2 C4 C3 . . 113.4(2) ?
    N2 C4 H4A . . 108.9 ?
    C3 C4 H4A . . 108.9 ?
    N2 C4 H4B . . 108.9 ?
    C3 C4 H4B . . 108.9 ?
    H4A C4 H4B . . 107.7 ?
    N2 C5 N1 . . 116.0(2) ?
    N2 C5 S1 . . 125.3(2) ?
    N1 C5 S1 . . 118.7(2) ?
    N2 C6 C7 . . 110.4(2) ?
    N2 C6 C9 . . 109.7(2) ?
    C7 C6 C9 . . 113.2(2) ?
    N2 C6 H6 . . 107.8 ?
    C7 C6 H6 . . 107.8 ?
    C9 C6 H6 . . 107.8 ?
    C8 C7 C15 . . 126.8(3) ?
    C8 C7 C6 . . 120.1(3) ?
    C15 C7 C6 . . 113.1(2) ?
    C7 C8 N1 . . 118.3(3) ?
    C7 C8 C18 . . 128.8(3) ?
    N1 C8 C18 . . 112.9(3) ?
    C10 C9 C14 . . 116.3(3) ?
    C10 C9 C6 . . 123.7(3) ?
    C14 C9 C6 . . 120.0(2) ?
    C11 C10 C9 . . 122.3(3) ?
    C11 C10 Cl1 . . 117.0(2) ?
    C9 C10 Cl1 . . 120.8(2) ?
    C12 C11 C10 . . 119.8(3) ?
    C12 C11 H11 . . 120.1 ?
    C10 C11 H11 . . 120.1 ?
    C11 C12 C13 . . 119.6(3) ?
    C11 C12 H12 . . 120.2 ?
    C13 C12 H12 . . 120.2 ?
    C14 C13 C12 . . 120.1(3) ?
    C14 C13 H13 . . 120.0 ?
    C12 C13 H13 . . 120.0 ?
    C13 C14 C9 . . 121.9(3) ?
    C13 C14 H14 . . 119.0 ?
    C9 C14 H14 . . 119.0 ?
    O2 C15 O3 . . 121.8(3) ?
    O2 C15 C7 . . 123.6(3) ?
    O3 C15 C7 . . 114.6(3) ?
    C17 C16 O3 . . 97.9(7) ?
    C17 C16 H16A . . 112.2 ?
    O3 C16 H16A . . 112.2 ?
    C17 C16 H16B . . 112.2 ?
    O3 C16 H16B . . 112.2 ?
    H16A C16 H16B . . 109.8 ?
    C17' C16' O3 . . 96.5(10) ?
    C17' C16' H16C . . 112.5 ?
    O3 C16' H16C . . 112.5 ?
    C17' C16' H16D . . 112.5 ?
    O3 C16' H16D . . 112.5 ?
    H16C C16' H16D . . 110.0 ?
    C16' C17' H17D . . 109.5 ?
    C16' C17' H17E . . 109.5 ?
    H17D C17' H17E . . 109.5 ?
    C16' C17' H17F . . 109.5 ?
    H17D C17' H17F . . 109.5 ?
    H17E C17' H17F . . 109.5 ?
    C8 C18 H18A . . 109.5 ?
    C8 C18 H18B . . 109.5 ?
    H18A C18 H18B . . 109.5 ?
    C8 C18 H18C . . 109.5 ?
    H18A C18 H18C . . 109.5 ?
    H18B C18 H18C . . 109.5 ?
loop_
    _geom_torsion_atom_site_label_1
    _geom_torsion_atom_site_label_2
    _geom_torsion_atom_site_label_3
    _geom_torsion_atom_site_label_4
    _geom_torsion_site_symmetry_1
    _geom_torsion_site_symmetry_2
    _geom_torsion_site_symmetry_3
    _geom_torsion_site_symmetry_4
    _geom_torsion
    _geom_torsion_publ_flag
    O1 C2 C3 C4 . . . . -5.4(4) ?
    C1 C2 C3 C4 . . . . 176.6(3) ?
    C5 N2 C4 C3 . . . . -79.4(3) ?
    C6 N2 C4 C3 . . . . 114.0(3) ?
    C2 C3 C4 N2 . . . . -67.4(4) ?
    C4 N2 C5 N1 . . . . 177.4(2) ?
    C6 N2 C5 N1 . . . . -17.0(4) ?
    C4 N2 C5 S1 . . . . -0.3(4) ?
    C6 N2 C5 S1 . . . . 165.4(2) ?
    C8 N1 C5 N2 . . . . -7.7(4) ?
    C8 N1 C5 S1 . . . . 170.1(2) ?
    C5 N2 C6 C7 . . . . 30.6(4) ?
    C4 N2 C6 C7 . . . . -163.1(2) ?
    C5 N2 C6 C9 . . . . -94.8(3) ?
    C4 N2 C6 C9 . . . . 71.4(3) ?
    N2 C6 C7 C8 . . . . -22.2(4) ?
    C9 C6 C7 C8 . . . . 101.3(3) ?
    N2 C6 C7 C15 . . . . 156.9(3) ?
    C9 C6 C7 C15 . . . . -79.7(3) ?
    C15 C7 C8 N1 . . . . -176.9(3) ?
    C6 C7 C8 N1 . . . . 2.0(4) ?
    C15 C7 C8 C18 . . . . 2.5(6) ?
    C6 C7 C8 C18 . . . . -178.6(3) ?
    C5 N1 C8 C7 . . . . 15.2(4) ?
    C5 N1 C8 C18 . . . . -164.4(3) ?
    N2 C6 C9 C10 . . . . -114.0(3) ?
    C7 C6 C9 C10 . . . . 122.2(3) ?
    N2 C6 C9 C14 . . . . 64.6(3) ?
    C7 C6 C9 C14 . . . . -59.2(3) ?
    C14 C9 C10 C11 . . . . 0.7(4) ?
    C6 C9 C10 C11 . . . . 179.3(3) ?
    C14 C9 C10 Cl1 . . . . -178.5(2) ?
    C6 C9 C10 Cl1 . . . . 0.1(4) ?
    C9 C10 C11 C12 . . . . -0.8(5) ?
    Cl1 C10 C11 C12 . . . . 178.4(3) ?
    C10 C11 C12 C13 . . . . 0.3(5) ?
    C11 C12 C13 C14 . . . . 0.3(5) ?
    C12 C13 C14 C9 . . . . -0.4(5) ?
    C10 C9 C14 C13 . . . . -0.1(4) ?
    C6 C9 C14 C13 . . . . -178.7(3) ?
    C16 O3 C15 O2 . . . . -19.1(9) ?
    C16' O3 C15 O2 . . . . 28.9(11) ?
    C16 O3 C15 C7 . . . . 161.1(6) ?
    C16' O3 C15 C7 . . . . -150.9(10) ?
    C8 C7 C15 O2 . . . . 173.4(4) ?
    C6 C7 C15 O2 . . . . -5.5(6) ?
    C8 C7 C15 O3 . . . . -6.8(6) ?
    C6 C7 C15 O3 . . . . 174.3(4) ?
    C15 O3 C16 C17 . . . . 107.2(7) ?
    C16' O3 C16 C17 . . . . 16.9(14) ?
    C15 O3 C16' C17' . . . . -120.7(15) ?
    C16 O3 C16' C17' . . . . -10.6(11) ?
loop_
    _geom_hbond_atom_site_label_D
    _geom_hbond_atom_site_label_H
    _geom_hbond_atom_site_label_A
    _geom_hbond_site_symmetry_A
    _geom_hbond_distance_DH
    _geom_hbond_distance_HA
    _geom_hbond_distance_DA
    _geom_hbond_angle_DHA
    N1 H1 O1 1_455 0.86 2.16 2.984(3) 160.4
data_global
_journal_date_recd_electronic     2007-12-05
_journal_date_accepted     2007-12-17
_journal_name_full     'Acta Crystallographica, Section E'
_journal_year     2008
_journal_volume     64
_journal_issue      2
_journal_page_first     o352
_journal_page_last     o352
_journal_paper_category     QO
_journal_coeditor_code     CV2372
_publ_contact_author_name     ' Qing-Peng He'
_publ_contact_author_address
;
College of Chemistry and Chemical Engineering
Liaocheng University
Shandong 252059
People's Republic of China
;
_publ_contact_author_email     hxqqxh2008@yahoo.com.cn
_publ_contact_author_fax     '86 635 8239121'
_publ_contact_author_phone     '86 635 8239325'
_publ_section_title
;\
Ethyl
6-(2-chlorophenyl)-4-methyl-1-(3-oxobutyl)-2-thioxo-1,2,3,6-\
tetrahydropyrimidine-5-carboxylate
;
loop_
    _publ_author_name
    _publ_author_address
    'Qing-Peng He'
;
College of Chemistry and Chemical Engineering
Liaocheng University
Shandong 252059
People's Republic of China
;
    'Jian-Yong Wang'
;
College of Chemistry and Chemical Engineering
Liaocheng University
Shandong 252059
People's Republic of China
;
    'Ruo-Kun Feng'
;
College of Chemistry and Chemical Engineering
Liaocheng University
Shandong 252059
People's Republic of China
;
