# Supplementary material for: Ethyl 6-(2-chloro­phen­yl)-4-methyl-1-(3-oxobut­yl)-2-thioxo-1,2,3,6-tetra­hydro­pyrimidine-5-carboxyl­ate
Source: Acta Crystallogr Sect E Struct Rep Online. 2008 Jan 4;64(Pt 2):o352. doi: 10.1107/S160053680706730X (PMC2960298; doi:10.1107/S160053680706730X)
Supplement: Supplementary file 2 [file e-64-0o352-Isup2.hkl]

# 
# h,k,l, Fc-squared, Fo-squared, sigma(Fo-squared) and status flag 
# 
data_I
_shelx_title ' 070713a in P-1' 
_shelx_refln_list_code          4 
_shelx_F_calc_maximum      140.84 
_exptl_crystal_F_000       400.00 
_reflns_d_resolution_high  0.8406 
 
loop_ 
 _symmetry_equiv_pos_as_xyz 
 'x, y, z' 
 '-x, -y, -z' 
 
_cell_length_a     7.5227 
_cell_length_b     9.7163 
_cell_length_c    14.1220 
_cell_angle_alpha  72.617 
_cell_angle_beta   87.300 
_cell_angle_gamma  71.296 
 
_shelx_F_squared_multiplier     1.000 
 
loop_ 
 _refln_index_h 
 _refln_index_k 
 _refln_index_l 
 _refln_F_squared_calc 
 _refln_F_squared_meas 
 _refln_F_squared_sigma 
 _refln_observed_status 
   1   0   0      131.77      128.43      1.67 o 
   2   0   0     6309.57     5962.12    158.21 o 
   3   0   0      255.27      308.06      3.39 o 
   4   0   0      393.69      426.32      4.73 o 
   5   0   0      216.15      186.19      2.32 o 
   6   0   0      141.31      140.78      2.88 o 
   7   0   0      169.38      149.56      3.24 o 
   8   0   0       38.38       46.95      2.41 o 
  -8   1   0        0.02        0.48      0.73 o 
  -7   1   0       47.28       39.61      1.67 o 
  -6   1   0       45.85       37.48      2.04 o 
  -5   1   0       80.94       63.45      5.14 o 
  -4   1   0      250.58      188.40      2.87 o 
  -3   1   0       67.96       96.84      1.67 o 
  -2   1   0     5872.87     5481.98    234.16 o 
  -1   1   0     1713.55     1623.34     20.55 o 
   0   1   0      491.03      496.08      5.36 o 
   1   1   0     2772.28     2828.57     47.81 o 
   2   1   0       42.06       34.71      0.77 o 
   3   1   0      132.77      109.75      1.83 o 
   4   1   0      289.43      333.98      3.39 o 
   5   1   0       22.85       17.58      0.72 o 
   6   1   0       24.67       31.98      1.89 o 
   7   1   0        2.21        2.97      0.74 o 
   8   1   0       72.00       70.65      2.30 o 
  -7   2   0        5.85        6.68      1.02 o 
  -6   2   0      282.95      274.19      4.56 o 
  -5   2   0       96.70       95.76      2.24 o 
  -4   2   0       49.82       38.58      1.25 o 
  -3   2   0      855.24      877.20     10.69 o 
  -2   2   0       99.58      106.72      1.79 o 
  -1   2   0       51.63       64.88      1.33 o 
   1   2   0     1399.87     1554.67     16.52 o 
   2   2   0      916.52      905.44     11.79 o 
   3   2   0      224.21      188.86      3.04 o 
   4   2   0      150.42      133.48      1.75 o 
   6   2   0       12.79       16.77      0.79 o 
   7   2   0        0.87       -1.11      0.74 o 
   8   2   0       83.66       84.61      2.50 o 
  -7   3   0       18.83       16.84      1.34 o 
  -6   3   0       52.50       49.13      2.28 o 
  -5   3   0        0.91        1.30      0.56 o 
  -4   3   0       44.10       45.56      1.48 o 
  -3   3   0      606.71      595.61      7.25 o 
  -2   3   0      317.46      365.09      4.65 o 
  -1   3   0        0.34        1.38      0.21 o 
   0   3   0      999.94     1200.13     12.75 o 
   1   3   0     5602.61     5389.96    171.57 o 
   2   3   0      437.48      463.24      5.34 o 
   3   3   0        3.38        4.60      0.37 o 
   4   3   0       65.55       77.26      1.46 o 
   5   3   0     1243.82     1282.87     11.04 o 
   6   3   0      264.12      255.84      3.14 o 
   7   3   0       45.34       38.07      1.19 o 
   8   3   0       76.85       72.51      2.79 o 
  -6   4   0       14.08       12.43      1.31 o 
  -5   4   0        0.06        0.08      0.60 o 
  -4   4   0       57.21       67.86      1.92 o 
  -3   4   0       10.27       10.08      0.81 o 
  -2   4   0        3.48        1.67      0.45 o 
  -1   4   0       74.79       84.47      1.29 o 
   0   4   0      518.15      561.22      7.05 o 
   2   4   0       20.64       26.26      0.62 o 
   3   4   0      121.68      144.33      1.98 o 
   4   4   0       45.08       34.96      0.96 o 
   5   4   0        0.09        0.08      0.31 o 
   6   4   0       17.80       18.43      0.95 o 
   7   4   0        0.84        0.42      0.66 o 
   8   4   0       17.59       19.98      1.44 o 
  -6   5   0       10.89       18.79      1.66 o 
  -5   5   0        3.36        0.64      0.74 o 
  -4   5   0       40.37       42.14      2.11 o 
  -3   5   0       17.22       18.42      1.37 o 
  -2   5   0        8.31       10.25      0.81 o 
  -1   5   0      947.30      896.02      8.66 o 
   0   5   0       44.04       58.45      1.31 o 
   1   5   0      134.43      160.65      3.16 o 
   2   5   0      158.37      192.93      2.38 o 
   3   5   0        0.86        1.03      0.27 o 
   4   5   0       44.72       53.12      1.64 o 
   5   5   0      191.96      167.59      3.59 o 
   6   5   0       39.22       33.07      1.54 o 
   7   5   0       32.62       32.48      1.62 o 
   8   5   0       70.50       77.77      2.54 o 
  -5   6   0       74.82       83.49      2.57 o 
  -4   6   0        2.60       -0.30      0.67 o 
  -3   6   0      803.52      782.92      9.79 o 
  -2   6   0       47.87       52.50      2.58 o 
  -1   6   0      161.52      173.73      2.93 o 
   0   6   0      185.64      231.49      3.33 o 
   1   6   0        1.78        1.94      0.45 o 
   2   6   0      172.77      215.53      5.04 o 
   3   6   0      354.00      273.59      4.28 o 
   4   6   0       92.17      108.81      2.50 o 
   5   6   0       39.17       30.68      2.68 o 
   6   6   0      113.94      142.42      3.24 o 
   7   6   0       43.04       45.57      2.38 o 
   8   6   0        6.98        6.88      1.15 o 
  -4   7   0       48.58       65.43      2.27 o 
  -3   7   0       25.77       24.08      1.62 o 
  -2   7   0        0.29       -0.32      1.06 o 
  -1   7   0      127.11      139.23      2.68 o 
   0   7   0        1.31       -0.64      0.84 o 
   1   7   0       81.00       59.69      2.21 o 
   2   7   0      104.81      143.38      2.79 o 
   3   7   0        2.44        1.35      1.05 o 
   4   7   0       15.13        6.70      0.90 o 
   5   7   0       14.53        6.26      0.94 o 
   6   7   0        0.01       -0.99      0.77 o 
   7   7   0        0.20        0.75      0.83 o 
   8   7   0       23.28       23.37      1.82 o 
  -3   8   0      119.33      157.11      3.48 o 
  -2   8   0        7.32        5.57      1.09 o 
  -1   8   0        4.37        3.32      1.39 o 
   0   8   0       42.12       47.05      2.99 o 
   1   8   0       46.03       38.73      2.75 o 
   2   8   0        5.88        6.64      0.84 o 
   3   8   0      177.63      219.06      5.25 o 
   4   8   0       18.95        6.57      1.00 o 
   5   8   0       58.47       59.42      2.14 o 
   6   8   0       11.88        8.44      1.16 o 
   7   8   0        0.43        0.89      0.92 o 
  -2   9   0        6.12        6.83      1.78 o 
  -1   9   0        0.57       -0.53      1.08 o 
   0   9   0        0.01        1.02      1.12 o 
   1   9   0      127.19      136.67      5.47 o 
   2   9   0        1.15        2.23      1.37 o 
   3   9   0       35.51       28.32      1.57 o 
   4   9   0        6.87        5.90      1.00 o 
   5   9   0        0.58       -0.67      0.73 o 
   6   9   0        0.00        2.29      0.96 o 
   7   9   0        0.13        1.05      0.92 o 
   0  10   0       23.22       29.58      2.92 o 
   1  10   0        3.90        7.00      1.93 o 
   2  10   0        6.11        1.28      1.43 o 
   3  10   0        0.48       -0.22      0.91 o 
   4  10   0        3.07        7.81      1.17 o 
   5  10   0       22.55       27.68      1.77 o 
   6  10   0        9.37       10.60      1.38 o 
   3  11   0        4.94        7.16      2.14 o 
  -5 -10   1        0.08        0.23      1.12 o 
  -4 -10   1        3.89        5.98      1.38 o 
  -3 -10   1       17.16       23.29      1.92 o 
  -2 -10   1        3.04        3.84      1.75 o 
  -1 -10   1        7.48        8.38      2.02 o 
   0 -10   1        7.41        6.88      1.92 o 
  -7  -9   1       12.01       10.22      1.41 o 
  -6  -9   1        0.11        0.92      0.87 o 
  -5  -9   1       11.26       18.25      1.46 o 
  -4  -9   1       28.11       24.31      1.56 o 
  -3  -9   1      126.50      133.27      6.24 o 
  -2  -9   1        3.29       -1.16      1.16 o 
  -1  -9   1        8.42        2.38      1.44 o 
   0  -9   1        8.63        7.87      1.75 o 
   1  -9   1        3.46        5.34      1.72 o 
   2  -9   1        3.54        5.03      1.71 o 
  -7  -8   1       25.86       26.20      1.79 o 
  -6  -8   1       22.36       17.77      1.44 o 
  -5  -8   1        0.19        0.12      0.74 o 
  -4  -8   1        4.87        0.07      0.64 o 
  -3  -8   1       25.76       42.89      1.75 o 
  -2  -8   1        0.34       -0.34      0.73 o 
  -1  -8   1        0.02       -1.24      0.83 o 
   0  -8   1       91.82       98.27      4.36 o 
   1  -8   1       73.13       81.69      3.98 o 
   2  -8   1       40.90       34.04      1.94 o 
   3  -8   1       31.11       27.31      2.40 o 
  -8  -7   1       35.47       37.25      4.33 o 
  -7  -7   1       39.09       37.01      1.90 o 
  -6  -7   1       81.74       80.83      3.08 o 
  -5  -7   1       65.59       82.58      2.39 o 
  -4  -7   1       57.01       77.85      2.24 o 
  -3  -7   1       93.75      114.46      2.63 o 
  -2  -7   1      288.59      323.51      4.86 o 
  -1  -7   1      155.01      210.08      3.38 o 
   0  -7   1      288.47      246.47      9.04 o 
   1  -7   1       32.63       34.56      1.69 o 
   2  -7   1        4.89        6.28      0.98 o 
   3  -7   1        2.38        1.97      0.79 o 
   4  -7   1       53.89       48.91      2.03 o 
  -8  -6   1        2.12        1.72      0.96 o 
  -7  -6   1        6.21        6.30      1.07 o 
  -6  -6   1        0.13        0.83      0.73 o 
  -5  -6   1       54.12       60.40      1.95 o 
  -4  -6   1        3.85        7.91      0.87 o 
  -3  -6   1       27.89       56.58      1.72 o 
  -2  -6   1        4.51       -0.02      0.50 o 
  -1  -6   1        0.00       -0.45      0.30 o 
   0  -6   1        4.41        0.34      0.29 o 
   1  -6   1      113.41       88.01      3.14 o 
   2  -6   1      167.03      166.06      3.08 o 
   3  -6   1      513.42      560.61      7.56 o 
   4  -6   1        3.74        8.06      1.17 o 
   5  -6   1        1.14        0.83      0.84 o 
  -8  -5   1        0.57       -1.25      0.83 o 
  -7  -5   1       19.99       17.05      1.31 o 
  -6  -5   1      114.73      117.66      2.82 o 
  -5  -5   1        9.32        4.20      0.74 o 
  -4  -5   1       47.62       60.93      1.75 o 
  -3  -5   1       16.70        8.59      0.51 o 
  -2  -5   1      801.05      828.78      8.13 o 
  -1  -5   1      189.36      137.85      1.91 o 
   0  -5   1       32.06       33.14      1.01 o 
   1  -5   1      193.48      214.27      2.68 o 
   2  -5   1      315.00      316.81      4.55 o 
   3  -5   1      101.23      101.83      2.38 o 
   4  -5   1        7.10        6.96      0.94 o 
   5  -5   1        1.65        2.03      0.83 o 
   6  -5   1        0.17       -0.18      1.00 o 
  -8  -4   1        1.25        1.85      0.85 o 
  -7  -4   1       54.76       52.99      1.94 o 
  -6  -4   1       35.67       34.70      1.23 o 
  -5  -4   1      191.96      188.28      2.40 o 
  -4  -4   1      461.09      431.15      4.84 o 
  -3  -4   1     1838.59     1748.08     16.23 o 
  -2  -4   1      334.52      431.33      4.51 o 
   0  -4   1     1469.60     1601.37     21.23 o 
   1  -4   1      148.90      111.55      1.59 o 
   2  -4   1      310.05      299.48      4.18 o 
   3  -4   1      343.80      345.46      7.10 o 
   4  -4   1       11.27        6.02      0.79 o 
   5  -4   1      223.69      236.80      4.21 o 
   6  -4   1        3.51        2.71      1.39 o 
  -8  -3   1       40.76       42.81      1.53 o 
  -7  -3   1       51.15       51.78      1.67 o 
  -6  -3   1      129.97      126.11      2.02 o 
  -5  -3   1      224.58      204.54      2.56 o 
  -4  -3   1       10.16        9.81      0.62 o 
  -3  -3   1       53.66       77.46      1.33 o 
  -2  -3   1       90.28      108.57      1.71 o 
  -1  -3   1     1068.17     1125.20     12.01 o 
   0  -3   1     1914.45     1849.52     34.36 o 
   1  -3   1      588.56      609.89      8.30 o 
   2  -3   1      316.51      291.40      3.23 o 
   3  -3   1        5.80        5.21      0.61 o 
   4  -3   1       23.07       31.56      1.26 o 
   5  -3   1       49.36       45.98      2.72 o 
   6  -3   1       90.28       87.81      2.44 o 
   7  -3   1        0.11       -0.41      0.94 o 
  -8  -2   1      102.88       95.97      2.66 o 
  -7  -2   1       82.98       80.90      1.69 o 
  -6  -2   1      141.07      126.00      2.81 o 
  -5  -2   1      183.21      195.99      2.46 o 
  -4  -2   1      102.62       85.33      1.64 o 
  -3  -2   1     4379.27     4282.45     44.28 o 
  -2  -2   1      157.94      143.84      2.99 o 
  -1  -2   1    19834.87    16749.92    826.91 o 
   0  -2   1     4285.42     4550.40     59.53 o 
   1  -2   1       68.03       77.49      1.65 o 
   2  -2   1      127.12      149.88      1.84 o 
   3  -2   1      388.95      463.01      4.84 o 
   4  -2   1       53.60       46.99      1.40 o 
   5  -2   1       97.35      102.13      2.33 o 
   6  -2   1      100.16       95.02      2.46 o 
   7  -2   1        0.75        0.77      1.62 o 
  -8  -1   1        7.14        5.91      0.99 o 
  -7  -1   1      120.94      108.35      2.65 o 
  -6  -1   1      766.60      656.05      6.35 o 
  -5  -1   1      968.98      952.83      8.46 o 
  -3  -1   1     2539.95     2726.32     28.53 o 
  -2  -1   1       83.17      107.54      1.63 o 
  -1  -1   1      371.24      379.23      5.11 o 
   0  -1   1     1727.33     1925.50     20.05 o 
   1  -1   1     3122.34     3387.35     35.56 o 
   2  -1   1     2199.54     2246.82     23.41 o 
   3  -1   1      808.53      856.16      8.22 o 
   4  -1   1        1.70        1.38      0.32 o 
   5  -1   1       65.51       71.64      1.81 o 
   6  -1   1       92.54       81.88      2.12 o 
   7  -1   1       24.65       30.05      1.50 o 
   8  -1   1        7.78       13.57      1.67 o 
  -8   0   1        5.31        7.46      1.27 o 
  -7   0   1      114.46      112.77      2.78 o 
  -6   0   1       35.64       39.55      1.55 o 
  -5   0   1       24.19       25.19      0.79 o 
  -4   0   1        0.63        0.31      0.56 o 
  -3   0   1      358.08      366.61      3.92 o 
  -2   0   1        4.06        2.86      0.31 o 
  -1   0   1     2061.62     1952.45     24.65 o 
   0   0   1       46.89       39.13      2.35 o 
   1   0   1        0.21       -0.53      0.35 o 
   2   0   1      280.25      295.24      3.54 o 
   3   0   1        0.56        2.57      0.30 o 
   4   0   1      224.47      224.08      2.83 o 
   5   0   1       20.52       35.70      1.06 o 
   6   0   1       70.29       61.33      1.82 o 
   7   0   1      163.05      163.37      4.23 o 
   8   0   1        9.48        7.67      1.30 o 
  -8   1   1       62.47       68.20      2.33 o 
  -7   1   1        9.70       10.10      1.08 o 
  -6   1   1        2.77        5.44      1.00 o 
  -5   1   1        0.09        2.41      0.59 o 
  -4   1   1      518.68      466.53      5.06 o 
  -3   1   1       24.89       10.05      0.55 o 
  -2   1   1        2.32        1.96      0.41 o 
  -1   1   1     1623.10     1668.49     17.69 o 
   0   1   1     2795.46     2672.77    106.23 o 
   1   1   1     1487.20     1504.32     15.76 o 
   2   1   1     4955.56     4897.41     50.58 o 
   3   1   1       50.21       44.63      1.05 o 
   4   1   1     1392.34     1357.77     11.37 o 
   5   1   1       89.69       87.71      1.48 o 
   6   1   1       53.64       58.84      1.49 o 
   7   1   1       10.54       11.72      1.02 o 
   8   1   1        7.72        7.49      1.31 o 
  -7   2   1        0.02       -0.92      0.61 o 
  -6   2   1       70.69       63.86      2.33 o 
  -5   2   1      310.06      285.94      4.42 o 
  -4   2   1        5.70        7.18      0.66 o 
  -3   2   1       47.85       49.87      0.88 o 
  -2   2   1       90.67      102.75      2.13 o 
  -1   2   1     1473.24     1647.71     21.01 o 
   0   2   1     4485.75     4551.46     78.51 o 
   1   2   1       16.28       22.00      0.79 o 
   2   2   1      933.01      958.41     12.39 o 
   3   2   1     1067.66     1152.35     12.51 o 
   4   2   1      313.00      308.77      3.17 o 
   5   2   1       22.51       22.74      0.76 o 
   6   2   1       50.32       50.92      1.25 o 
   7   2   1        6.15        7.62      0.90 o 
   8   2   1      102.66      110.44      3.22 o 
  -7   3   1        4.58        5.05      0.93 o 
  -6   3   1        5.37        1.90      0.72 o 
  -5   3   1        1.51        1.32      0.54 o 
  -4   3   1      334.77      344.88      8.03 o 
  -3   3   1       31.07       25.87      2.03 o 
  -2   3   1      468.92      437.08      5.37 o 
  -1   3   1       74.59       74.02      1.22 o 
   0   3   1       14.15       31.84      1.25 o 
   1   3   1      170.77      158.21      2.78 o 
   2   3   1      316.64      321.14      3.85 o 
   3   3   1       96.01       97.00      1.46 o 
   4   3   1     1015.65      947.81      9.29 o 
   5   3   1       25.14       18.42      1.24 o 
   6   3   1        0.05       -0.62      0.41 o 
   7   3   1        0.71        1.39      0.49 o 
   8   3   1       25.45       24.69      1.74 o 
  -6   4   1      213.33      220.51      4.79 o 
  -5   4   1       47.30       37.41      1.57 o 
  -4   4   1      225.28      219.60      3.74 o 
  -3   4   1       37.38       43.74      1.39 o 
  -2   4   1        7.53        9.78      0.66 o 
  -1   4   1      155.62      165.93      2.36 o 
   1   4   1       14.93       20.24      0.96 o 
   2   4   1     1005.44     1012.03     11.37 o 
   3   4   1      621.74      651.46      6.52 o 
   4   4   1       19.89       26.54      1.10 o 
   5   4   1       38.11       38.33      0.94 o 
   6   4   1        1.16       -0.28      0.48 o 
   7   4   1        0.26        0.26      0.83 o 
   8   4   1       63.28       67.16      2.27 o 
  -6   5   1        6.07        3.96      1.19 o 
  -5   5   1       16.55       21.70      1.43 o 
  -4   5   1       99.32       96.51      2.47 o 
  -3   5   1       39.17       37.92      1.81 o 
  -2   5   1      298.14      328.04      4.60 o 
  -1   5   1        0.02        2.34      0.50 o 
   0   5   1      460.48      456.86      5.51 o 
   1   5   1      786.41      832.39     11.87 o 
   2   5   1      179.77      178.28      2.89 o 
   3   5   1       16.53       18.31      1.37 o 
   4   5   1        8.58       11.79      0.88 o 
   5   5   1      117.08      129.52      2.75 o 
   6   5   1      114.20      107.87      2.91 o 
   7   5   1        0.38       -0.01      0.65 o 
   8   5   1       93.78      100.75      2.87 o 
  -5   6   1        2.71        1.65      0.85 o 
  -3   6   1        3.18        3.59      2.70 o 
  -2   6   1      137.77      143.88      3.03 o 
  -1   6   1       22.08       25.16      1.08 o 
   0   6   1       10.14        6.62      1.06 o 
   2   6   1      340.88      377.86      5.19 o 
   3   6   1       46.87       72.26      2.19 o 
   4   6   1      122.96       86.63      2.20 o 
   5   6   1       22.14       13.46      1.40 o 
   6   6   1        2.92        4.48      0.90 o 
   7   6   1       15.11       16.42      1.35 o 
   8   6   1        1.21       -0.08      0.82 o 
  -4   7   1        0.47        0.30      0.94 o 
  -3   7   1        0.00        1.17      0.72 o 
  -2   7   1        5.32        3.25      1.14 o 
  -1   7   1        9.80        4.63      0.78 o 
   0   7   1      134.15      150.48      3.27 o 
   1   7   1        6.59       10.20      0.79 o 
   2   7   1      145.45      109.86      2.67 o 
   3   7   1      181.32      197.04      3.71 o 
   4   7   1        2.41        3.37      0.77 o 
   5   7   1       69.43       48.55      2.25 o 
   6   7   1      116.58      130.00      6.41 o 
   7   7   1      103.58      113.12      3.10 o 
   8   7   1       44.47       50.25      2.19 o 
  -3   8   1        0.25        1.09      1.13 o 
  -2   8   1       27.47       42.55      2.57 o 
  -1   8   1        0.02        0.39      1.05 o 
   0   8   1      165.65      170.34      5.85 o 
   1   8   1        2.62        1.76      1.59 o 
   2   8   1        0.14       -0.78      0.52 o 
   3   8   1      126.23      101.00      2.54 o 
   4   8   1      307.44      376.59      8.24 o 
   5   8   1       49.34       57.50      2.07 o 
   6   8   1       81.91      109.10      6.33 o 
   7   8   1       15.05       16.77      1.55 o 
   8   8   1       25.45       24.66      3.31 o 
  -2   9   1       23.53       22.08      2.51 o 
  -1   9   1       46.08       49.37      3.31 o 
   0   9   1       12.00        7.07      1.67 o 
   1   9   1      151.71      136.31      5.40 o 
   2   9   1        7.28       10.03      1.02 o 
   3   9   1      202.61      172.52      3.57 o 
   4   9   1        0.48        0.59      0.71 o 
   5   9   1        2.25        0.97      0.78 o 
   6   9   1        0.39       -0.41      0.78 o 
   7   9   1       53.88       52.38      2.33 o 
  -1  10   1       18.50       16.87      2.41 o 
   0  10   1       69.77       72.83      4.21 o 
   1  10   1        3.95        3.00      1.57 o 
   2  10   1        2.12        1.12      1.39 o 
   3  10   1        9.39        9.67      1.26 o 
   4  10   1        6.43        1.31      1.15 o 
   5  10   1       51.62       42.22      2.02 o 
   6  10   1       16.36       20.26      2.16 o 
   2  11   1        4.28        6.46      1.95 o 
   3  11   1       16.01       18.30      2.65 o 
   4  11   1        3.42        3.54      1.05 o 
  -5 -10   2        0.41        0.19      0.85 o 
  -4 -10   2        1.45        0.06      0.81 o 
  -3 -10   2        1.23        1.63      1.15 o 
  -2 -10   2        4.83       10.29      2.26 o 
  -1 -10   2        4.04        3.04      1.77 o 
  -6  -9   2        0.82        1.71      1.15 o 
  -5  -9   2        7.19        8.80      2.66 o 
  -4  -9   2       37.31       53.85      2.04 o 
  -3  -9   2        8.27        8.68      1.05 o 
  -2  -9   2       23.46       36.12      2.96 o 
  -1  -9   2       55.74       41.05      3.13 o 
   0  -9   2        0.49        0.90      1.36 o 
   1  -9   2       10.21        9.73      1.93 o 
  -7  -8   2        7.89        8.74      1.54 o 
  -6  -8   2       58.95       77.47      5.74 o 
  -5  -8   2       20.05       16.95      1.38 o 
  -4  -8   2       15.86       20.21      2.83 o 
  -3  -8   2       72.59       46.89      1.75 o 
  -2  -8   2       10.25       21.81      1.56 o 
  -1  -8   2       48.49       56.89      3.42 o 
   0  -8   2       97.75       68.41      3.60 o 
   1  -8   2       26.18       19.49      2.20 o 
   2  -8   2       52.50       56.03      2.42 o 
   3  -8   2        3.14        1.73      1.55 o 
  -8  -7   2       22.44       16.37      1.54 o 
  -7  -7   2       17.23       18.79      1.54 o 
  -6  -7   2       42.44       40.87      1.89 o 
  -5  -7   2       72.11       86.45      2.51 o 
  -4  -7   2       26.01       13.11      1.13 o 
  -3  -7   2      705.59      662.24     10.60 o 
  -2  -7   2       49.34       26.67      1.29 o 
  -1  -7   2        9.10        0.32      0.50 o 
   0  -7   2        0.03        1.25      0.62 o 
   1  -7   2        5.22        6.25      0.75 o 
   2  -7   2        0.23       -0.16      0.69 o 
   3  -7   2        1.50        1.44      0.75 o 
   4  -7   2        0.85        4.59      1.99 o 
  -8  -6   2       18.67       14.01      1.43 o 
  -7  -6   2       72.60       72.45      2.49 o 
  -6  -6   2       85.65       92.76      2.61 o 
  -5  -6   2      125.76      106.74      4.19 o 
  -4  -6   2      393.81      387.06      5.77 o 
  -3  -6   2      162.55      217.43      4.71 o 
  -1  -6   2        0.63        4.28      0.43 o 
   0  -6   2       18.69        6.10      0.50 o 
   1  -6   2       62.08       94.13      2.03 o 
   2  -6   2        8.60        7.00      0.84 o 
   3  -6   2       11.71       11.19      1.50 o 
   4  -6   2       21.29       31.96      1.65 o 
   5  -6   2       16.06       14.15      1.87 o 
  -8  -5   2       65.60       74.21      2.56 o 
  -7  -5   2        0.13       -0.94      0.62 o 
  -6  -5   2      188.10      180.85      4.23 o 
  -5  -5   2       86.30      103.32      2.51 o 
  -4  -5   2        7.55       11.55      1.36 o 
  -3  -5   2       96.01      119.53      1.91 o 
  -2  -5   2       97.68       94.72      1.91 o 
  -1  -5   2      909.87     1014.00     20.36 o 
   1  -5   2       72.21       58.78      1.35 o 
   2  -5   2       33.55       34.93      2.03 o 
   3  -5   2       93.27      116.16      2.93 o 
   4  -5   2        0.05        0.61      0.65 o 
   5  -5   2      133.03      146.09      4.29 o 
  -8  -4   2       28.14       22.29      1.53 o 
  -7  -4   2        0.72        1.23      0.74 o 
  -6  -4   2        2.96        2.42      0.88 o 
  -5  -4   2       11.40        9.34      0.59 o 
  -4  -4   2      298.15      265.63      3.39 o 
  -3  -4   2      282.41      324.19      3.77 o 
  -2  -4   2     1434.26     1217.03     16.22 o 
  -1  -4   2     3649.87     3771.00     33.66 o 
   0  -4   2       47.17       44.47      1.07 o 
   1  -4   2      711.62      651.44      6.48 o 
   2  -4   2      276.78      268.69      3.90 o 
   3  -4   2      292.85      267.13      4.11 o 
   4  -4   2        9.29        9.69      0.92 o 
   5  -4   2       91.78       90.29      2.48 o 
   6  -4   2        2.14        0.64      1.00 o 
  -8  -3   2       17.24       15.29      1.07 o 
  -7  -3   2      193.90      180.91      2.70 o 
  -6  -3   2      129.89      125.70      2.29 o 
  -5  -3   2      103.97      118.12      2.03 o 
  -4  -3   2     1113.61     1134.62      9.73 o 
  -3  -3   2      157.50      186.22      2.43 o 
  -2  -3   2       14.81        9.96      0.46 o 
  -1  -3   2     4322.33     4214.61     43.38 o 
   0  -3   2      682.24      707.48      7.81 o 
   1  -3   2     1090.21     1055.59      9.86 o 
   2  -3   2      566.84      522.62      5.35 o 
   3  -3   2        6.02       10.82      0.81 o 
   4  -3   2       24.88       24.12      1.15 o 
   5  -3   2        2.30        1.70      0.63 o 
   6  -3   2       46.94       48.06      2.42 o 
   7  -3   2       25.92       29.21      2.18 o 
  -8  -2   2       83.85       80.24      2.80 o 
  -7  -2   2        0.04       -0.47      0.47 o 
  -6  -2   2       76.83       74.37      1.53 o 
  -5  -2   2        5.03        6.01      0.49 o 
  -4  -2   2       66.80       64.16      1.15 o 
  -3  -2   2     1238.05     1337.74     12.55 o 
  -2  -2   2      363.63      427.72      5.06 o 
  -1  -2   2        0.43        3.34      0.29 o 
   0  -2   2     2958.19     3249.36     33.45 o 
   1  -2   2        0.80        2.50      0.28 o 
   2  -2   2       61.70       80.33      1.24 o 
   3  -2   2      380.11      400.97      4.34 o 
   4  -2   2       68.98       66.99      1.68 o 
   5  -2   2      172.93      170.48      3.14 o 
   6  -2   2      222.45      228.71      4.06 o 
   7  -2   2        3.65        1.65      1.00 o 
  -8  -1   2       19.44       15.85      1.33 o 
  -7  -1   2        4.01        3.91      0.80 o 
  -6  -1   2      105.47      112.35      1.89 o 
  -5  -1   2      194.23      171.14      2.26 o 
  -4  -1   2        0.29       -0.28      0.24 o 
  -3  -1   2      210.41      267.63      3.59 o 
  -2  -1   2        0.09        0.07      0.26 o 
  -1  -1   2      291.87      311.92      3.60 o 
   0  -1   2     2909.29     2956.58     30.52 o 
   1  -1   2     4262.66     4285.90    165.70 o 
   2  -1   2      133.12      102.92      1.83 o 
   3  -1   2      351.29      355.84      3.86 o 
   5  -1   2        2.91        2.87      0.57 o 
   6  -1   2        3.58        2.99      0.67 o 
   7  -1   2      124.32      121.63      3.77 o 
   8  -1   2       34.82       36.94      2.42 o 
  -8   0   2        0.06        1.42      0.75 o 
  -7   0   2       44.32       44.51      2.37 o 
  -6   0   2      313.87      301.24      4.76 o 
  -5   0   2       74.05       81.87      1.62 o 
  -4   0   2      441.73      427.06      5.49 o 
  -3   0   2       25.44       21.87      0.81 o 
  -2   0   2     1510.08     1531.55     16.18 o 
  -1   0   2       66.23       50.96      0.89 o 
   0   0   2     3420.72     3469.95     36.85 o 
   1   0   2      337.88      336.17      4.65 o 
   2   0   2     3138.41     3186.57     34.04 o 
   3   0   2      205.18      173.51      2.19 o 
   4   0   2        0.86       -0.28      0.27 o 
   5   0   2       42.39       49.85      1.45 o 
   6   0   2       31.90       37.07      1.90 o 
   7   0   2       88.09       86.42      3.03 o 
   8   0   2        0.54       -0.25      0.92 o 
  -8   1   2        0.39        1.07      0.90 o 
  -7   1   2        3.07        4.56      1.10 o 
  -6   1   2       66.81       57.99      1.85 o 
  -5   1   2      428.06      459.20      7.11 o 
  -4   1   2       12.86       12.21      0.60 o 
  -3   1   2      221.68      233.06      2.75 o 
  -2   1   2      583.04      593.30      6.66 o 
  -1   1   2      478.14      372.78      6.81 o 
   0   1   2      998.99      999.80     10.59 o 
   1   1   2      119.18      146.78      2.15 o 
   2   1   2       35.07       43.83      0.88 o 
   3   1   2      919.77      872.13      9.66 o 
   4   1   2       53.19       64.08      1.15 o 
   5   1   2      421.50      383.79      3.98 o 
   6   1   2       77.71       63.50      1.54 o 
   7   1   2        1.39        3.12      0.77 o 
   8   1   2       41.98       37.90      2.21 o 
  -7   2   2       66.34       74.92      2.31 o 
  -6   2   2        8.80        6.05      0.89 o 
  -5   2   2       65.78       80.03      2.04 o 
  -4   2   2      376.55      394.08      5.31 o 
  -3   2   2       18.62       19.56      0.56 o 
  -2   2   2     2297.96     2238.52     20.14 o 
  -1   2   2       62.16       88.31      1.82 o 
   0   2   2        2.96        5.03      0.40 o 
   1   2   2      238.81      282.96      3.26 o 
   2   2   2       32.23       30.36      0.71 o 
   3   2   2        0.07        1.82      0.54 o 
   4   2   2      250.56      245.38      3.65 o 
   5   2   2        8.21        8.00      0.52 o 
   6   2   2      432.63      412.68      4.40 o 
   7   2   2      347.68      355.29      5.35 o 
   8   2   2        0.91       -0.09      0.92 o 
  -7   3   2       25.10       20.49      1.52 o 
  -6   3   2        1.96        2.15      0.73 o 
  -5   3   2       10.41        6.97      0.82 o 
  -4   3   2      417.35      393.19      6.24 o 
  -3   3   2      254.68      223.16      3.41 o 
  -2   3   2        0.04        0.45      0.33 o 
  -1   3   2     1264.97     1280.56     19.94 o 
   0   3   2      249.98      237.18      2.93 o 
   1   3   2      323.19      325.36      3.80 o 
   2   3   2      391.39      416.03     13.03 o 
   3   3   2      358.47      406.98      4.30 o 
   4   3   2      325.79      316.52      3.70 o 
   5   3   2      583.02      606.06      5.72 o 
   6   3   2      288.29      286.75      3.92 o 
   7   3   2       56.65       59.16      1.44 o 
   8   3   2       13.82       12.35      1.93 o 
  -6   4   2        8.82        9.68      1.48 o 
  -5   4   2      225.97      239.67      4.19 o 
  -4   4   2        0.01       -0.48      0.65 o 
  -3   4   2       58.71       51.86      2.37 o 
  -2   4   2       10.92       12.96      0.77 o 
  -1   4   2       50.66       58.87      1.18 o 
   0   4   2     1112.88     1087.32     11.76 o 
   1   4   2      522.36      606.92      6.81 o 
   2   4   2      840.98      878.78     21.48 o 
   3   4   2     1161.36     1161.41     11.00 o 
   4   4   2      150.25      170.70      2.36 o 
   5   4   2        9.75        5.67      0.45 o 
   6   4   2       88.28       87.86      1.88 o 
   7   4   2        0.00       -0.29      0.62 o 
   8   4   2       65.57       70.13      2.31 o 
  -6   5   2       20.07       15.16      1.35 o 
  -5   5   2        0.93       -0.90      0.84 o 
  -4   5   2       93.64      103.22      2.51 o 
  -3   5   2       30.83       26.72      1.65 o 
  -2   5   2      155.76      128.93      2.50 o 
  -1   5   2      553.64      594.41      6.02 o 
   0   5   2       93.96      109.40      1.88 o 
   1   5   2        6.95        8.08      0.50 o 
   2   5   2      143.08      154.75      2.60 o 
   3   5   2      165.54      183.37      3.06 o 
   4   5   2     1208.69     1258.25     16.65 o 
   5   5   2       88.23       92.21      2.51 o 
   6   5   2       48.85       53.58      1.83 o 
   7   5   2        6.02        7.22      1.32 o 
   8   5   2       95.01       92.61      2.76 o 
  -5   6   2        6.35        3.63      0.94 o 
  -4   6   2        2.97        7.31      0.98 o 
  -3   6   2      621.21      663.27      8.52 o 
  -2   6   2       87.09       83.33      2.04 o 
  -1   6   2      393.30      416.86      5.43 o 
   0   6   2      417.96      460.11      8.20 o 
   1   6   2      130.98      142.84      1.99 o 
   2   6   2      534.36      494.23      6.40 o 
   3   6   2      720.51      791.22      9.65 o 
   4   6   2      195.72      221.11      3.79 o 
   5   6   2      136.55      152.86      3.14 o 
   6   6   2        1.19        3.23      1.10 o 
   7   6   2      195.27      190.74      7.28 o 
   8   6   2        6.92        6.95      1.15 o 
  -4   7   2       20.98       17.17      1.33 o 
  -3   7   2       43.90       54.55      1.95 o 
  -2   7   2      390.36      430.62      6.04 o 
  -1   7   2      169.86      141.86      2.98 o 
   0   7   2      204.53      173.55      3.55 o 
   1   7   2       11.63        8.13      0.74 o 
   2   7   2        1.47        0.07      0.49 o 
   3   7   2      182.10      167.84      3.18 o 
   4   7   2       84.30       92.46      2.37 o 
   5   7   2      117.86      133.90      3.06 o 
   6   7   2      221.92      200.71      4.03 o 
   7   7   2       95.21       98.31      3.30 o 
   8   7   2        6.95        6.98      1.20 o 
  -4   8   2        0.03        0.59      0.83 o 
  -3   8   2      213.39      200.40      3.98 o 
  -2   8   2        1.84        6.46      1.11 o 
  -1   8   2       28.78       34.23      2.62 o 
   0   8   2        4.49        5.78      1.44 o 
   1   8   2       59.26       55.64      2.10 o 
   2   8   2       28.32       26.65      1.29 o 
   3   8   2       57.16       65.65      3.09 o 
   4   8   2      293.69      236.74      4.31 o 
   5   8   2       19.21       36.95      1.71 o 
   6   8   2        1.09       -0.51      0.71 o 
   7   8   2        0.15        2.67      0.94 o 
   8   8   2        1.47        0.56      0.90 o 
  -2   9   2        1.39       -0.93      1.23 o 
  -1   9   2        3.68        1.95      1.29 o 
   0   9   2        6.68       13.66      2.00 o 
   1   9   2        3.59        3.56      1.39 o 
   2   9   2      153.03      144.59      3.06 o 
   3   9   2      188.54      217.39      4.10 o 
   4   9   2        3.70        6.87      1.01 o 
   5   9   2       22.38       29.36      1.66 o 
   6   9   2       12.10       16.99      1.44 o 
   7   9   2        2.82        4.76      1.12 o 
  -1  10   2       10.74        7.54      1.96 o 
   0  10   2       20.71       17.10      2.31 o 
   1  10   2       26.27       17.92      2.30 o 
   2  10   2       18.76       16.11      2.27 o 
   3  10   2       74.96       77.20      3.85 o 
   4  10   2        0.63        1.30      0.83 o 
   5  10   2        1.71        6.23      1.15 o 
   6  10   2       16.40       13.79      2.50 o 
   1  11   2       10.10        7.01      1.95 o 
   2  11   2       37.17       35.32      3.34 o 
   3  11   2        1.46       -0.28      1.40 o 
   4  11   2        2.25        0.27      0.89 o 
  -4 -10   3        2.89       -0.08      0.88 o 
  -3 -10   3        0.24        0.35      1.10 o 
  -2 -10   3       17.11       19.80      2.80 o 
  -1 -10   3       12.84       13.29      2.40 o 
  -6  -9   3       13.37       19.11      1.60 o 
  -5  -9   3        0.05        0.16      1.11 o 
  -4  -9   3       33.46       26.72      2.11 o 
  -3  -9   3        1.25        0.35      1.06 o 
  -2  -9   3        0.23        1.35      1.39 o 
  -1  -9   3       13.76       15.39      2.29 o 
   0  -9   3       15.27       11.59      2.07 o 
   1  -9   3        0.90        0.84      1.36 o 
  -7  -8   3        5.16        6.39      1.17 o 
  -6  -8   3        8.46        7.59      1.19 o 
  -5  -8   3       10.51       11.97      1.19 o 
  -4  -8   3        4.31        7.73      1.75 o 
  -3  -8   3        0.00        1.55      0.73 o 
  -2  -8   3        0.00        2.75      0.71 o 
  -1  -8   3       38.70       26.01      2.51 o 
   0  -8   3       19.93       28.67      2.52 o 
   1  -8   3        8.74        5.43      1.54 o 
   2  -8   3        1.29        1.19      1.28 o 
  -7  -7   3        1.55        0.52      1.07 o 
  -6  -7   3        1.92        1.89      1.04 o 
  -5  -7   3       84.52       87.38      4.73 o 
  -4  -7   3        3.73        7.86      0.94 o 
  -3  -7   3      118.37      141.62      2.98 o 
  -2  -7   3      141.59      166.32      3.79 o 
  -1  -7   3       12.26       -0.41      0.58 o 
   0  -7   3       66.90       79.80      2.34 o 
   1  -7   3        0.25       -0.29      0.51 o 
   2  -7   3        4.41        5.28      0.82 o 
   3  -7   3        0.15        0.58      0.77 o 
   4  -7   3       63.27       80.06      4.61 o 
  -8  -6   3        2.32        2.87      0.98 o 
  -7  -6   3       24.30       29.70      2.08 o 
  -6  -6   3        3.77        6.51      1.24 o 
  -5  -6   3       20.20       18.90      1.55 o 
  -4  -6   3      237.89      240.54      5.11 o 
  -3  -6   3      307.55      238.12      3.95 o 
  -2  -6   3      304.14      223.90      3.79 o 
  -1  -6   3      363.26      329.88      3.78 o 
   0  -6   3       53.84       36.14      1.14 o 
   1  -6   3       30.93       12.51      0.88 o 
   2  -6   3       15.21       16.99      1.16 o 
   3  -6   3       73.28       86.50      3.37 o 
   4  -6   3       42.29       46.69      2.68 o 
  -8  -5   3      130.73      129.60      3.27 o 
  -7  -5   3        6.52        6.94      1.30 o 
  -6  -5   3       16.81       15.94      2.45 o 
  -5  -5   3       22.20       17.87      1.19 o 
  -4  -5   3      171.20      172.27      2.95 o 
  -3  -5   3      220.57      184.30      2.58 o 
  -2  -5   3     1224.96     1273.53     12.16 o 
  -1  -5   3       70.88       41.31      0.88 o 
   0  -5   3       41.50       81.38      1.39 o 
   1  -5   3       24.95       14.36      0.66 o 
   2  -5   3       21.79       20.53      1.29 o 
   3  -5   3        1.96        5.39      0.82 o 
   4  -5   3       32.53       32.00      3.02 o 
   5  -5   3        2.39        3.39      1.67 o 
  -8  -4   3        0.97        1.93      0.85 o 
  -7  -4   3       23.76       23.40      1.78 o 
  -6  -4   3       23.69       28.62      1.94 o 
  -5  -4   3       38.34       30.17      0.93 o 
  -4  -4   3      762.96      820.49      9.71 o 
  -3  -4   3      231.68      240.17      3.02 o 
  -1  -4   3      109.60       66.58      1.22 o 
   0  -4   3      172.69      201.64      2.76 o 
   1  -4   3      215.78      257.76      3.04 o 
   2  -4   3        0.17        2.60      0.52 o 
   3  -4   3       24.53       19.33      1.09 o 
   4  -4   3        4.12        5.35      0.81 o 
   5  -4   3       99.27      111.41      3.61 o 
   6  -4   3        7.26        6.53      1.70 o 
  -8  -3   3       23.83       28.46      2.37 o 
  -7  -3   3       26.27       27.55      1.23 o 
  -6  -3   3       91.30       88.85      1.89 o 
  -5  -3   3       34.85       34.76      1.09 o 
  -4  -3   3       42.11       55.01      1.22 o 
  -3  -3   3       24.33       25.23      0.81 o 
  -2  -3   3        2.13        0.51      0.32 o 
  -1  -3   3      441.68      478.27      4.85 o 
   0  -3   3     1352.42     1234.62     13.24 o 
   2  -3   3      308.81      300.66      5.28 o 
   3  -3   3       41.48       57.45      1.55 o 
   4  -3   3        0.19       -0.60      0.60 o 
   5  -3   3        1.16        1.76      0.88 o 
   6  -3   3       12.08       15.69      1.67 o 
  -8  -2   3        0.11       -0.95      0.64 o 
  -7  -2   3        4.75        3.63      0.59 o 
  -6  -2   3        8.83        9.26      0.74 o 
  -5  -2   3      183.31      174.28      2.59 o 
  -4  -2   3        3.57        0.37      0.45 o 
  -3  -2   3       32.98       17.99      0.66 o 
  -2  -2   3      149.04      102.49      1.49 o 
  -1  -2   3      567.61      653.25      7.26 o 
   0  -2   3      373.94      405.69      4.68 o 
   1  -2   3      633.04      704.38     12.16 o 
   2  -2   3       64.48       75.88      1.25 o 
   3  -2   3      458.47      539.42      5.62 o 
   4  -2   3       66.23       62.37      1.65 o 
   5  -2   3       38.67       37.85      1.43 o 
   6  -2   3       85.72       73.23      2.87 o 
   7  -2   3        1.21        0.05      0.85 o 
  -8  -1   3       31.64       29.68      2.23 o 
  -7  -1   3        2.47        3.46      0.82 o 
  -6  -1   3       98.84       97.55      1.74 o 
  -5  -1   3       27.65       18.49      0.75 o 
  -4  -1   3      507.98      493.56      4.71 o 
  -3  -1   3     1504.07     1550.02     12.74 o 
  -2  -1   3      195.42      155.67      2.24 o 
  -1  -1   3      267.42      276.30      3.34 o 
   0  -1   3       38.33       41.69      1.02 o 
   1  -1   3     1441.04     1572.13     16.46 o 
   2  -1   3     2016.28     2152.99     19.35 o 
   3  -1   3      121.96      103.24      1.57 o 
   4  -1   3      216.52      214.33      2.80 o 
   5  -1   3        5.23        5.47      0.68 o 
   6  -1   3       94.55       88.20      3.69 o 
   7  -1   3      135.64      127.43      6.60 o 
  -8   0   3       24.79       26.09      1.62 o 
  -7   0   3        0.88        0.53      0.71 o 
  -6   0   3       26.79       25.51      1.64 o 
  -5   0   3      201.06      195.87      2.44 o 
  -4   0   3       33.68       31.65      0.79 o 
  -3   0   3      498.60      430.04      4.54 o 
  -2   0   3      284.12      315.05      3.88 o 
  -1   0   3       18.19       23.48      0.61 o 
   0   0   3     4025.88     3946.05     82.17 o 
   1   0   3      503.94      496.89      5.54 o 
   2   0   3       41.06       55.77      1.50 o 
   3   0   3     1997.08     2183.64     22.70 o 
   4   0   3      124.25      128.62      2.31 o 
   5   0   3      658.48      686.37     10.83 o 
   6   0   3      264.34      263.72      4.19 o 
   7   0   3       11.27       11.29      2.25 o 
   8   0   3       34.27       35.77      3.24 o 
  -8   1   3        3.01        2.47      0.82 o 
  -7   1   3       44.70       47.55      3.17 o 
  -6   1   3       13.45       10.48      1.59 o 
  -5   1   3      208.09      186.75      3.35 o 
  -4   1   3      126.91      138.06      2.06 o 
  -3   1   3        9.18       16.19      0.59 o 
  -2   1   3      356.02      347.64      4.21 o 
  -1   1   3      700.45      712.02      9.63 o 
   0   1   3      520.57      506.98      5.52 o 
   1   1   3     6867.47     6896.62    146.18 o 
   2   1   3     1584.89     1730.57     22.67 o 
   3   1   3       98.56       97.55      1.67 o 
   4   1   3      800.86      792.07      7.00 o 
   5   1   3       72.75       63.68      1.26 o 
   6   1   3        5.77        4.17      0.59 o 
   7   1   3       20.51       25.21      1.75 o 
   8   1   3       25.62       25.71      1.92 o 
  -7   2   3       48.83       58.85      2.09 o 
  -6   2   3      297.00      276.02      4.62 o 
  -5   2   3        4.73        5.31      1.04 o 
  -4   2   3       22.07       26.78      1.14 o 
  -3   2   3       85.48       97.62      1.65 o 
  -2   2   3      128.86      115.27      1.56 o 
  -1   2   3      779.34      799.51      8.68 o 
   0   2   3     7673.05     7484.16    142.21 o 
   1   2   3      234.52      209.16      2.51 o 
   2   2   3     4031.86     3985.02     41.09 o 
   4   2   3       96.39      107.03      1.53 o 
   5   2   3        0.29       -0.38      0.29 o 
   6   2   3      104.55      103.94      1.79 o 
   7   2   3       79.19       73.19      3.57 o 
   8   2   3       32.33       37.78      2.69 o 
  -7   3   3        7.85        8.57      1.07 o 
  -6   3   3        0.17       -0.82      0.55 o 
  -5   3   3      300.38      296.39      4.69 o 
  -4   3   3      154.37      159.20      2.95 o 
  -3   3   3      313.63      273.38      4.82 o 
  -2   3   3      825.40      846.69      8.12 o 
  -1   3   3      128.82      147.98      2.10 o 
   0   3   3      728.83      769.62      8.40 o 
   1   3   3      328.50      392.37      4.50 o 
   2   3   3      196.86      188.83      2.48 o 
   3   3   3      606.09      611.17      6.11 o 
   4   3   3        0.06        6.84      2.39 o 
   5   3   3      274.93      283.58      3.17 o 
   6   3   3      102.40       94.61      1.71 o 
   7   3   3       46.96       45.87      1.29 o 
   8   3   3        3.81        3.43      1.54 o 
  -6   4   3       60.72       54.62      2.61 o 
  -5   4   3        1.40        3.57      0.79 o 
  -4   4   3      120.20      115.41      2.54 o 
  -3   4   3       11.16       14.36      0.97 o 
  -2   4   3      113.09      105.62      2.03 o 
  -1   4   3      923.55     1005.93     11.04 o 
   0   4   3       52.27       46.68      1.05 o 
   1   4   3      973.88      887.72      9.70 o 
   2   4   3      754.21      750.32      7.29 o 
   3   4   3      261.48      270.01      3.07 o 
   4   4   3       31.04       40.67      1.02 o 
   5   4   3       40.49       30.22      0.85 o 
   6   4   3      989.37      964.35     11.31 o 
   7   4   3        0.13       -0.21      0.64 o 
   8   4   3        6.71        6.43      1.30 o 
  -6   5   3       19.01       24.41      2.64 o 
  -5   5   3       10.73        7.03      0.97 o 
  -4   5   3       76.32       86.88      2.30 o 
  -3   5   3      370.65      381.54      5.94 o 
  -2   5   3        6.86        7.51      1.12 o 
  -1   5   3     1700.42     1638.86     15.14 o 
   0   5   3        4.58        2.32      0.40 o 
   1   5   3       21.70       40.06      0.87 o 
   2   5   3       53.62       60.50      1.49 o 
   3   5   3       37.47       35.89      1.24 o 
   4   5   3      555.21      546.40      7.12 o 
   5   5   3      218.84      226.64      3.87 o 
   6   5   3       62.98       57.17      1.92 o 
   7   5   3        5.51        5.94      0.95 o 
   8   5   3       39.05       39.23      2.36 o 
  -5   6   3       15.77       15.66      1.32 o 
  -4   6   3      152.87      150.72      3.25 o 
  -3   6   3      425.88      385.97      5.65 o 
  -2   6   3        7.47        6.70      0.75 o 
  -1   6   3       39.73       31.60      1.39 o 
   0   6   3     1385.11     1409.25     15.37 o 
   1   6   3      189.55      187.47      2.42 o 
   2   6   3      177.71      189.48      3.15 o 
   3   6   3      702.08      672.41      8.41 o 
   4   6   3        8.06        6.63      1.56 o 
   5   6   3       19.42       21.10      1.60 o 
   6   6   3       25.19       18.77      1.27 o 
   7   6   3        0.29        1.12      0.81 o 
   8   6   3       40.02       42.15      3.32 o 
  -4   7   3        1.85       -0.31      0.70 o 
  -3   7   3        3.46        6.95      0.94 o 
  -2   7   3      288.90      273.40      4.39 o 
  -1   7   3      325.71      374.08      5.16 o 
   0   7   3       41.11       30.78      2.54 o 
   1   7   3      304.33      303.09      5.79 o 
   2   7   3        5.96        4.69      0.96 o 
   3   7   3       13.52       10.69      0.90 o 
   4   7   3       76.66       72.99      2.07 o 
   5   7   3       18.25       24.80      1.38 o 
   6   7   3        2.82        5.03      0.97 o 
   7   7   3      260.49      267.33      5.01 o 
   8   7   3        1.89        0.85      0.94 o 
  -4   8   3       16.39       10.54      1.25 o 
  -3   8   3      127.78      158.40      3.49 o 
  -2   8   3       71.71       57.31      7.78 o 
  -1   8   3      142.03      137.74      5.18 o 
   0   8   3       19.83       13.00      1.79 o 
   1   8   3      104.06       90.17      2.68 o 
   2   8   3       48.78       47.28      1.61 o 
   3   8   3        0.20       -0.84      0.56 o 
   4   8   3       30.21       19.90      2.64 o 
   5   8   3       77.93       58.33      2.19 o 
   6   8   3       63.94       69.14      2.35 o 
   7   8   3       49.38       35.54      1.88 o 
   8   8   3        6.99        5.22      1.16 o 
  -3   9   3        7.79       11.50      2.12 o 
  -2   9   3        0.01       -0.07      1.30 o 
  -1   9   3       55.80       38.51      3.00 o 
   0   9   3        0.21        0.06      1.07 o 
   2   9   3       28.62       19.62      1.37 o 
   3   9   3        2.18        1.05      1.27 o 
   4   9   3       19.44       15.68      1.25 o 
   5   9   3        3.30        4.66      1.05 o 
   6   9   3       15.79        9.47      1.24 o 
   7   9   3        0.09        0.94      0.92 o 
  -1  10   3       23.79       30.93      2.93 o 
   0  10   3        0.84       -0.31      1.21 o 
   1  10   3        2.15       -0.28      1.21 o 
   2  10   3        9.92       10.77      2.06 o 
   3  10   3       39.91       37.94      1.80 o 
   4  10   3        0.36       -0.07      0.76 o 
   5  10   3        0.47       -0.44      0.79 o 
   6  10   3        1.17        0.52      0.88 o 
   1  11   3        2.99        3.76      1.64 o 
   2  11   3        0.33       -0.88      1.33 o 
   3  11   3        4.26        2.97      1.68 o 
   4  11   3        6.09        4.90      1.10 o 
   5  11   3        2.86        3.80      1.07 o 
  -5  -9   4       24.89       31.19      1.96 o 
  -4  -9   4        0.00        0.16      0.77 o 
  -3  -9   4       27.78       32.00      2.78 o 
  -2  -9   4        0.42        0.55      1.43 o 
  -1  -9   4        0.53        1.98      1.51 o 
   0  -9   4        0.04       -1.37      1.22 o 
  -6  -8   4       36.50       41.01      3.28 o 
  -5  -8   4       15.88       19.07      1.44 o 
  -4  -8   4        3.11        1.18      0.76 o 
  -3  -8   4       34.90       21.46      1.31 o 
  -2  -8   4       98.46       86.81      4.77 o 
  -1  -8   4        2.06        1.54      1.28 o 
   0  -8   4        9.10        7.07      1.75 o 
   1  -8   4       13.98       15.17      2.16 o 
   2  -8   4        5.76        3.93      1.58 o 
  -7  -7   4        2.58       -0.70      0.80 o 
  -6  -7   4        1.69        0.29      0.79 o 
  -5  -7   4       35.89       37.33      1.74 o 
  -4  -7   4       23.44       23.65      1.38 o 
  -3  -7   4      136.61      152.75      3.15 o 
  -2  -7   4       10.07        8.87      1.13 o 
  -1  -7   4       50.77       71.08      1.85 o 
   0  -7   4        6.26        0.00      0.48 o 
   1  -7   4       13.86       10.45      1.03 o 
   2  -7   4        2.29        3.21      0.76 o 
   3  -7   4        8.63        7.37      1.65 o 
  -8  -6   4       23.08       29.92      1.81 o 
  -7  -6   4       29.26       30.58      1.70 o 
  -6  -6   4        3.92        1.64      0.80 o 
  -5  -6   4      153.52      155.56      3.31 o 
  -4  -6   4        4.45        2.35      1.06 o 
  -3  -6   4       17.01       27.41      1.80 o 
  -1  -6   4        7.98       19.26      0.74 o 
   0  -6   4       74.90       85.04      1.60 o 
   1  -6   4       41.58       20.32      1.20 o 
   2  -6   4       13.40        4.86      0.77 o 
   3  -6   4       12.20       14.10      2.14 o 
   4  -6   4        7.29        9.93      2.10 o 
  -8  -5   4        5.24        3.82      1.06 o 
  -7  -5   4        9.90       10.33      1.73 o 
  -6  -5   4       22.77       28.85      1.48 o 
  -5  -5   4      107.63       95.96      2.41 o 
  -4  -5   4       30.79       27.90      1.06 o 
  -3  -5   4      128.49      133.30      1.86 o 
  -2  -5   4       28.90       42.78      0.96 o 
  -1  -5   4      701.83      642.17      8.03 o 
   0  -5   4       29.89        8.10      0.69 o 
   1  -5   4       99.76      139.89      2.11 o 
   2  -5   4       17.57       19.11      1.11 o 
   3  -5   4      129.32      111.15      3.08 o 
   4  -5   4       49.04       58.64      2.58 o 
   5  -5   4       36.75       45.37      5.08 o 
  -8  -4   4        3.53        3.40      0.98 o 
  -7  -4   4        2.36        3.51      0.88 o 
  -6  -4   4       60.38       64.83      1.49 o 
  -5  -4   4        1.52        1.76      0.43 o 
  -4  -4   4        5.39        2.63      0.41 o 
  -3  -4   4       13.06       12.35      0.61 o 
  -1  -4   4      198.22      281.65      3.91 o 
   0  -4   4      341.19      379.10      3.63 o 
   1  -4   4       65.80       80.68      1.24 o 
   2  -4   4      291.29      411.97      5.40 o 
   3  -4   4      398.71      340.25      5.99 o 
   4  -4   4        5.33        3.72      1.56 o 
   5  -4   4       31.89       29.12      2.80 o 
   6  -4   4       31.12       37.64      2.46 o 
  -8  -3   4       37.32       43.52      1.60 o 
  -7  -3   4       87.29       92.69      1.87 o 
  -6  -3   4       16.88       15.44      0.81 o 
  -5  -3   4        0.01        0.32      0.34 o 
  -4  -3   4        9.12       10.93      0.57 o 
  -3  -3   4      222.75      215.62      2.72 o 
  -2  -3   4      169.00      168.10      1.97 o 
  -1  -3   4      559.91      546.45      4.86 o 
   0  -3   4      999.22     1160.04      9.61 o 
   1  -3   4     1003.55      903.35      8.64 o 
   2  -3   4        1.64        1.12      0.33 o 
   3  -3   4       68.58       65.72      1.80 o 
   4  -3   4      135.79      113.25      2.48 o 
   5  -3   4       31.74       23.64      1.75 o 
   6  -3   4       55.42       60.76      2.78 o 
  -8  -2   4        4.98        6.83      1.05 o 
  -7  -2   4       20.54       18.26      0.93 o 
  -6  -2   4       13.58       11.55      1.09 o 
  -5  -2   4      156.41      148.39      2.12 o 
  -4  -2   4      318.02      289.54      3.16 o 
  -3  -2   4      427.29      436.88      4.19 o 
  -2  -2   4      157.33      157.06      2.39 o 
  -1  -2   4      849.82      659.16      6.40 o 
   1  -2   4      230.44      240.23      2.71 o 
   2  -2   4      130.45      100.15      2.26 o 
   3  -2   4        4.39        4.05      0.43 o 
   4  -2   4      345.14      363.18      5.05 o 
   5  -2   4       26.97       28.70      2.69 o 
   6  -2   4       35.95       40.41      2.22 o 
   7  -2   4        7.71        9.52      1.55 o 
  -8  -1   4       60.18       61.64      2.65 o 
  -7  -1   4       70.61       75.30      2.30 o 
  -6  -1   4      107.84      101.97      1.81 o 
  -5  -1   4      230.25      244.38      2.92 o 
  -4  -1   4       28.40       26.33      0.93 o 
  -3  -1   4       26.11       29.14      0.80 o 
  -2  -1   4     2826.71     2733.36     24.58 o 
  -1  -1   4       36.23       33.35      0.83 o 
   0  -1   4     2826.83     2840.24     29.38 o 
   1  -1   4      786.97      835.30     14.52 o 
   2  -1   4        8.88        6.79      0.37 o 
   3  -1   4      411.49      428.74      4.59 o 
   4  -1   4       27.85       31.16      0.94 o 
   5  -1   4       11.52       13.07      1.24 o 
   6  -1   4        0.15       -1.36      0.90 o 
   7  -1   4        9.97       10.71      1.49 o 
  -8   0   4       49.34       59.51      2.26 o 
  -7   0   4       68.13       62.46      2.13 o 
  -6   0   4        0.02       -0.25      0.54 o 
  -5   0   4       15.27       12.76      0.83 o 
  -4   0   4      310.70      277.99      3.43 o 
  -3   0   4       65.30       64.42      1.05 o 
  -2   0   4     1857.98     1890.54     19.99 o 
  -1   0   4     1005.11     1008.11     10.86 o 
   0   0   4      666.53      770.14     10.06 o 
   1   0   4      371.24      339.69      3.95 o 
   2   0   4      350.35      417.52      4.19 o 
   3   0   4      683.30      631.42      8.87 o 
   4   0   4      132.00      130.05      1.74 o 
   5   0   4       45.99       36.16      1.15 o 
   6   0   4      101.06       97.84      3.06 o 
   7   0   4       47.17       58.28      2.59 o 
   8   0   4        0.12        0.34      0.99 o 
  -8   1   4        2.83        1.71      1.17 o 
  -7   1   4        4.82        5.26      0.93 o 
  -6   1   4      270.16      244.12      5.25 o 
  -5   1   4       56.77       62.15      1.88 o 
  -4   1   4      694.64      603.78      5.57 o 
  -3   1   4       96.75       91.99      1.66 o 
  -2   1   4        1.43        0.01      0.19 o 
  -1   1   4        4.66        4.63      0.68 o 
   0   1   4     3423.40     3526.46     44.38 o 
   1   1   4     4659.24     4490.21     52.49 o 
   2   1   4      733.23      724.11      7.94 o 
   3   1   4      251.59      237.31      2.47 o 
   4   1   4      145.69      136.50      1.80 o 
   5   1   4       26.17       25.27      1.10 o 
   6   1   4      117.79      111.67      3.14 o 
   7   1   4        0.66        2.41      0.94 o 
   8   1   4        1.34        0.07      0.86 o 
  -7   2   4       51.02       57.41      2.12 o 
  -6   2   4        5.81       10.57      2.34 o 
  -5   2   4        0.23       -0.11      0.69 o 
  -4   2   4        0.01       -0.37      0.32 o 
  -3   2   4       77.86       65.78      1.37 o 
  -2   2   4     1107.73     1103.81     10.34 o 
  -1   2   4      105.09       95.70      1.52 o 
   0   2   4     7261.50     7130.41    118.82 o 
   1   2   4      520.57      530.93      6.93 o 
   2   2   4       24.77       33.97      0.76 o 
   3   2   4     1490.05     1773.44     19.03 o 
   4   2   4        7.08        7.55      0.46 o 
   5   2   4      690.43      722.44      6.68 o 
   6   2   4       36.31       40.79      1.32 o 
   7   2   4       28.35       22.76      2.18 o 
   8   2   4       32.59       33.96      2.04 o 
  -7   3   4        3.90        3.96      0.87 o 
  -6   3   4       31.24       31.03      1.54 o 
  -5   3   4        5.49        6.16      1.01 o 
  -4   3   4      872.63      886.87     13.37 o 
  -3   3   4      126.69      151.05      2.10 o 
  -2   3   4     2395.74     2640.71     23.76 o 
   0   3   4      774.60      829.75      9.96 o 
   1   3   4      575.61      624.35      6.91 o 
   2   3   4      971.16      950.35      8.92 o 
   3   3   4     1227.49     1264.96     13.62 o 
   4   3   4      885.29      885.51      7.72 o 
   5   3   4      150.15      139.09      1.96 o 
   6   3   4       62.55       68.61      1.58 o 
   7   3   4        0.05       -0.76      0.53 o 
   8   3   4       65.84       76.91      3.97 o 
  -6   4   4      108.50      100.86      3.51 o 
  -5   4   4      131.69      127.90      2.90 o 
  -4   4   4      492.68      499.32      7.40 o 
  -3   4   4        7.04        7.28      0.80 o 
  -2   4   4        0.27        1.63      0.34 o 
  -1   4   4      728.04      695.36      6.83 o 
   0   4   4       13.57        7.14      0.46 o 
   1   4   4      324.45      306.46      4.30 o 
   2   4   4     1310.26     1329.70     12.47 o 
   3   4   4      377.17      414.73      4.41 o 
   4   4   4        2.31        0.78      0.35 o 
   5   4   4        6.46        7.40      0.77 o 
   6   4   4       37.13       47.80      3.20 o 
   7   4   4        1.89        1.56      0.93 o 
   8   4   4        4.31        8.14      1.41 o 
  -6   5   4        8.93        9.28      1.17 o 
  -5   5   4      119.58      114.36      4.21 o 
  -4   5   4      105.68       97.44      2.44 o 
  -3   5   4      244.81      212.47      3.62 o 
  -2   5   4      403.47      399.60      5.35 o 
  -1   5   4       58.80       51.94      1.79 o 
   0   5   4      262.17      249.77      3.41 o 
   2   5   4        0.28        0.18      0.20 o 
   3   5   4      198.25      169.47      2.60 o 
   4   5   4      570.82      570.75      7.37 o 
   5   5   4       25.12       19.61      1.13 o 
   6   5   4      628.78      634.60      8.47 o 
   7   5   4       74.35       74.69      2.89 o 
   8   5   4        0.00       -1.42      0.95 o 
  -5   6   4       36.48       36.32      2.95 o 
  -4   6   4        2.17        4.30      0.85 o 
  -3   6   4       18.84       11.85      1.15 o 
  -2   6   4       25.84       21.79      1.10 o 
  -1   6   4       92.51       74.62      1.75 o 
   0   6   4       14.59       13.98      1.93 o 
   1   6   4      163.91      161.39      2.20 o 
   2   6   4       25.99       28.72      1.15 o 
   3   6   4      151.99      152.86      2.85 o 
   4   6   4      250.87      234.72      6.40 o 
   5   6   4       71.65       76.54      2.54 o 
   6   6   4       28.51       23.65      1.38 o 
   7   6   4      154.67      146.58      3.38 o 
   8   6   4       29.37       30.98      2.22 o 
  -5   7   4        2.32        4.14      1.02 o 
  -4   7   4        0.02       -0.13      0.71 o 
  -3   7   4      112.14      109.75      2.67 o 
  -2   7   4       69.95       61.18      3.33 o 
  -1   7   4        2.13       -0.24      0.62 o 
   0   7   4      230.57      284.35      4.06 o 
   1   7   4       69.12       72.00      1.80 o 
   2   7   4        0.38       -0.33      0.72 o 
   3   7   4       72.98       77.28      2.02 o 
   4   7   4       32.42       28.00      2.15 o 
   5   7   4       27.99       18.82      1.22 o 
   6   7   4       57.30       57.66      2.52 o 
   7   7   4       79.09       86.98      2.72 o 
   8   7   4       10.69       14.15      2.47 o 
  -4   8   4        0.51       -1.07      0.74 o 
  -3   8   4       53.03       40.57      1.85 o 
  -2   8   4        0.02        2.29      0.94 o 
  -1   8   4       16.07       18.75      2.10 o 
   0   8   4      143.04      121.92      4.70 o 
   1   8   4       83.63      102.08      3.32 o 
   2   8   4       72.06       68.76      1.93 o 
   3   8   4      147.35      133.54      2.89 o 
   4   8   4       90.33       97.19      2.52 o 
   5   8   4        3.38        0.11      0.67 o 
   6   8   4        3.66        2.84      0.94 o 
   7   8   4        3.69        1.10      1.11 o 
   8   8   4        0.51        1.07      1.17 o 
  -3   9   4        0.26        1.67      1.51 o 
  -2   9   4       22.68       19.03      2.36 o 
  -1   9   4       22.57       36.88      2.89 o 
   0   9   4       15.47       22.08      2.29 o 
   1   9   4       78.55       72.64      3.81 o 
   2   9   4        3.85        2.52      0.74 o 
   3   9   4       29.75       30.50      1.54 o 
   4   9   4       48.05       56.06      2.10 o 
   5   9   4        7.96        6.20      1.06 o 
   6   9   4        0.07       -0.03      0.79 o 
   7   9   4        3.31        0.00      0.87 o 
  -1  10   4       10.39        5.34      1.75 o 
   0  10   4        0.04        0.42      1.21 o 
   1  10   4        0.04       -0.55      1.07 o 
   2  10   4        0.01       -0.98      1.00 o 
   3  10   4       65.02       75.64      2.92 o 
   4  10   4       70.29       70.56      2.90 o 
   5  10   4       21.57       18.68      1.53 o 
   6  10   4        3.08        3.98      1.04 o 
   1  11   4      127.46      139.71      6.09 o 
   2  11   4        5.39        5.22      1.86 o 
   3  11   4       19.99       20.85      2.68 o 
   4  11   4       15.11       11.89      1.32 o 
   5  11   4        4.64        3.87      1.13 o 
  -4  -9   5       15.31       11.19      1.59 o 
  -3  -9   5       23.39       23.73      1.48 o 
  -2  -9   5        4.69        4.71      1.91 o 
  -1  -9   5        0.11        0.14      1.49 o 
  -6  -8   5       38.38       41.76      2.51 o 
  -5  -8   5        0.86        0.98      0.81 o 
  -4  -8   5        0.02        0.73      0.79 o 
  -3  -8   5       19.93       26.61      2.80 o 
  -2  -8   5        2.16        1.53      0.73 o 
  -1  -8   5       25.52       22.62      2.48 o 
   0  -8   5        9.25        6.00      1.78 o 
  -7  -7   5        6.27        7.60      1.22 o 
  -6  -7   5       19.21       17.28      1.44 o 
  -5  -7   5       28.85       38.04      3.49 o 
  -4  -7   5       21.20       23.18      1.39 o 
  -3  -7   5       45.87       46.42      2.14 o 
  -2  -7   5      181.96      168.72      3.23 o 
  -1  -7   5       62.13       40.04      1.48 o 
   0  -7   5       24.34        9.87      0.83 o 
   1  -7   5       42.50       44.87      1.95 o 
   2  -7   5       48.38       40.11      3.08 o 
   3  -7   5       12.65       18.14      1.59 o 
  -7  -6   5       71.24       86.61      3.74 o 
  -6  -6   5        0.37        0.79      0.74 o 
  -5  -6   5        7.53       10.95      1.10 o 
  -4  -6   5        1.09       -0.22      0.59 o 
  -3  -6   5       17.11       22.61      1.25 o 
  -2  -6   5        8.44       16.49      1.20 o 
  -1  -6   5      284.30      346.85      3.67 o 
   0  -6   5        0.36        0.34      0.42 o 
   1  -6   5      129.81      174.09      3.81 o 
   2  -6   5        1.45        0.89      0.77 o 
   3  -6   5        1.12       -0.07      0.76 o 
   4  -6   5        1.41        1.38      1.01 o 
  -8  -5   5       22.04       20.25      1.83 o 
  -7  -5   5        1.87       -0.15      0.75 o 
  -6  -5   5        1.52        4.83      1.02 o 
  -5  -5   5        0.94        0.34      0.67 o 
  -4  -5   5       75.92       80.66      1.76 o 
  -3  -5   5      314.97      317.69      3.49 o 
  -2  -5   5      707.61      673.68      6.19 o 
  -1  -5   5      260.29      275.11      2.99 o 
   1  -5   5       12.49        0.78      0.72 o 
   2  -5   5       14.94       16.01      1.00 o 
   3  -5   5        1.08       -0.74      0.64 o 
   4  -5   5       69.20       55.37      2.44 o 
   5  -5   5       41.62       52.55      3.94 o 
  -8  -4   5       12.80       16.84      1.41 o 
  -7  -4   5        7.12        4.92      0.95 o 
  -6  -4   5        8.56        8.52      0.70 o 
  -5  -4   5      177.42      153.89      2.28 o 
  -4  -4   5      309.08      316.39      3.53 o 
  -3  -4   5       17.21       14.82      0.68 o 
   0  -4   5       27.46       12.64      0.53 o 
   1  -4   5      184.27      151.43      1.92 o 
   2  -4   5      192.44      130.73      2.45 o 
   3  -4   5      740.24      821.19     12.10 o 
   4  -4   5        5.16        3.17      1.39 o 
   5  -4   5        0.42       -1.33      1.23 o 
  -8  -3   5        4.88        6.04      0.88 o 
  -7  -3   5       11.42       11.34      0.82 o 
  -6  -3   5       67.09       81.68      1.67 o 
  -5  -3   5        3.93        3.76      0.50 o 
  -4  -3   5        0.30        0.92      0.34 o 
  -3  -3   5       91.21       71.19      1.26 o 
  -2  -3   5      219.15      231.96      2.54 o 
  -1  -3   5      507.27      499.26      4.59 o 
   0  -3   5      156.28      156.29      1.84 o 
   1  -3   5      332.15      415.56      3.96 o 
   2  -3   5       91.42       62.24      1.20 o 
   3  -3   5       69.51       65.46      1.69 o 
   4  -3   5       82.30      111.20      4.61 o 
   5  -3   5        5.01        1.84      1.51 o 
   6  -3   5       10.77       10.75      1.59 o 
  -8  -2   5        0.80        0.82      0.75 o 
  -7  -2   5        5.80        5.67      0.68 o 
  -6  -2   5       26.67       21.09      0.90 o 
  -5  -2   5      302.55      303.27      3.50 o 
  -4  -2   5        7.35        5.40      0.65 o 
  -3  -2   5      483.19      489.91      5.23 o 
  -2  -2   5      134.11      120.76      2.18 o 
  -1  -2   5      140.04      105.19      1.55 o 
   0  -2   5       79.86       74.28      1.09 o 
   1  -2   5        0.44        0.69      0.30 o 
   2  -2   5      180.16      182.86      2.08 o 
   3  -2   5      723.64      706.82      6.36 o 
   4  -2   5       27.43       35.03      1.79 o 
   5  -2   5      108.07      116.79      4.13 o 
   6  -2   5       41.14       50.88      2.71 o 
   7  -2   5        0.70        1.36      1.10 o 
  -8  -1   5       41.29       41.78      1.90 o 
  -7  -1   5      195.60      183.48      3.76 o 
  -6  -1   5      181.49      161.25      2.99 o 
  -5  -1   5      269.35      268.13      3.58 o 
  -4  -1   5        1.80        1.16      0.39 o 
  -3  -1   5     1007.98     1029.63      8.83 o 
  -2  -1   5      224.48      232.18      2.45 o 
  -1  -1   5      615.33      654.61      5.66 o 
   0  -1   5     1108.30     1136.10     10.46 o 
   1  -1   5      478.18      428.82      4.32 o 
   2  -1   5        7.62        7.69      0.38 o 
   3  -1   5       39.02       42.72      1.11 o 
   4  -1   5       81.99       79.53      1.90 o 
   5  -1   5        7.82        5.95      2.30 o 
   6  -1   5        0.89        2.01      0.97 o 
   7  -1   5       60.83       68.06      2.94 o 
  -8   0   5        7.13        9.33      1.22 o 
  -7   0   5        3.19        1.04      0.73 o 
  -6   0   5       12.23       11.29      1.05 o 
  -5   0   5      113.49      108.13      1.74 o 
  -4   0   5      391.39      379.04      3.86 o 
  -3   0   5      434.09      387.21      3.78 o 
  -2   0   5      207.40      172.98      1.95 o 
  -1   0   5      233.54      211.70      2.84 o 
   0   0   5       47.90       57.39      1.22 o 
   1   0   5       11.91       16.39      0.43 o 
   2   0   5        2.97        3.40      0.23 o 
   3   0   5       85.75      107.89      1.43 o 
   4   0   5      123.17      106.26      1.55 o 
   5   0   5        8.50        8.86      0.82 o 
   6   0   5       18.80       18.84      1.57 o 
   7   0   5       15.44       17.90      2.13 o 
  -7   1   5       46.80       40.42      1.82 o 
  -6   1   5       48.94       48.29      2.11 o 
  -5   1   5     1367.91     1272.29     14.60 o 
  -4   1   5       18.33       24.18      0.74 o 
  -3   1   5      125.69      128.05      1.66 o 
  -2   1   5     1389.31     1621.25     14.89 o 
  -1   1   5       90.00       68.53      1.44 o 
   0   1   5      582.50      608.68      6.77 o 
   1   1   5     1802.82     1737.13     22.93 o 
   2   1   5     1256.71     1174.61     12.61 o 
   3   1   5      572.51      546.58      5.60 o 
   4   1   5        0.08        0.14      0.32 o 
   5   1   5      295.26      270.81      3.58 o 
   6   1   5       41.08       35.81      1.89 o 
   7   1   5       27.51       28.78      1.84 o 
   8   1   5       23.13       24.26      2.37 o 
  -7   2   5      131.33      131.68      6.53 o 
  -6   2   5       40.35       39.13      1.63 o 
  -5   2   5      446.26      446.06      7.78 o 
  -4   2   5      455.65      495.50      6.25 o 
  -3   2   5        3.31        1.48      0.32 o 
  -2   2   5     1974.91     2049.72     21.31 o 
  -1   2   5     1353.72     1424.25     15.19 o 
   0   2   5     2617.90     2620.26     27.19 o 
   1   2   5       18.44       13.28      0.49 o 
   2   2   5      148.96      170.15      2.45 o 
   3   2   5      880.84      880.24      7.51 o 
   4   2   5        2.46        2.63      0.38 o 
   5   2   5      271.71      284.91      3.67 o 
   6   2   5       78.76       77.54      1.78 o 
   7   2   5       18.54       23.81      1.69 o 
   8   2   5        0.03       -0.18      0.85 o 
  -7   3   5        3.07        5.03      0.99 o 
  -6   3   5       62.88       64.83      2.13 o 
  -5   3   5       63.10       61.56      1.91 o 
  -4   3   5      248.01      212.13      3.63 o 
  -3   3   5        0.09        0.68      0.42 o 
  -1   3   5      259.27      294.67      3.27 o 
   0   3   5      107.72       88.92      1.52 o 
   1   3   5        0.21        0.36      0.25 o 
   2   3   5      150.99      148.77      1.88 o 
   3   3   5        2.89        1.87      0.32 o 
   4   3   5      182.08      167.40      2.22 o 
   5   3   5      428.40      430.86      4.38 o 
   6   3   5       46.76       52.57      1.48 o 
   7   3   5       33.58       27.25      1.22 o 
   8   3   5       14.87       25.14      2.52 o 
  -6   4   5       13.11       12.16      1.20 o 
  -5   4   5        0.46       -0.07      0.60 o 
  -4   4   5      100.22      107.00      2.48 o 
  -3   4   5       51.23       58.07      1.62 o 
  -2   4   5      388.10      423.01      4.60 o 
  -1   4   5      740.24      775.10      7.57 o 
   0   4   5     3645.39     3858.05     39.92 o 
   1   4   5      254.16      233.21      2.70 o 
   2   4   5      120.86      165.87      2.09 o 
   3   4   5      705.70      744.08      7.36 o 
   4   4   5        3.85        3.87      0.41 o 
   5   4   5        0.50        0.56      0.33 o 
   6   4   5     1485.84     1521.85     17.13 o 
   7   4   5        5.26        8.37      1.30 o 
   8   4   5       98.24      100.51      3.46 o 
  -6   5   5       21.81       18.35      1.41 o 
  -5   5   5       19.47       21.27      2.93 o 
  -4   5   5       42.20       36.42      1.54 o 
  -3   5   5      125.19      111.54      2.46 o 
  -2   5   5      192.13      185.01      3.10 o 
  -1   5   5      266.72      303.62      3.54 o 
   0   5   5      322.35      360.40      4.60 o 
   1   5   5        8.75       14.85      0.59 o 
   2   5   5        8.89       16.96      0.60 o 
   3   5   5        4.03        5.73      0.48 o 
   4   5   5     1126.40     1125.21     13.08 o 
   5   5   5        8.80        6.91      0.80 o 
   6   5   5       69.19       56.66      2.56 o 
   7   5   5       69.15       61.03      2.69 o 
   8   5   5       19.25       20.74      1.89 o 
  -5   6   5        2.37        0.61      0.77 o 
  -4   6   5        2.31        3.55      0.84 o 
  -3   6   5       19.94       19.18      1.22 o 
  -2   6   5       21.14       22.09      1.12 o 
  -1   6   5        4.69        2.92      0.54 o 
   0   6   5      324.61      358.70      3.60 o 
   1   6   5        5.62        8.36      0.53 o 
   2   6   5      270.17      234.95      3.92 o 
   3   6   5       84.66      101.75      2.81 o 
   4   6   5        2.10        3.53      0.67 o 
   5   6   5        2.56        3.31      0.73 o 
   6   6   5        4.24        5.04      0.96 o 
   7   6   5        9.76        9.36      1.47 o 
   8   6   5       26.94       30.04      2.27 o 
  -4   7   5       29.94       34.89      1.74 o 
  -3   7   5       72.42       77.77      2.37 o 
  -2   7   5      266.39      308.67      4.77 o 
  -1   7   5       13.92        7.67      0.85 o 
   0   7   5       36.76       24.08      1.40 o 
   1   7   5       45.75       40.42      1.35 o 
   2   7   5        4.73       11.36      0.86 o 
   3   7   5       64.30       61.44      1.79 o 
   4   7   5       97.15      107.39      2.54 o 
   5   7   5       12.54       13.98      1.09 o 
   6   7   5      123.61      116.74      2.93 o 
   7   7   5       42.65       40.24      2.45 o 
   8   7   5        9.49        9.58      1.63 o 
  -4   8   5        4.95        6.95      1.13 o 
  -3   8   5        2.42        5.08      1.00 o 
  -2   8   5       20.92       33.16      3.65 o 
  -1   8   5        2.23        4.01      1.36 o 
   0   8   5        0.45       -0.62      0.98 o 
   1   8   5       49.54       66.72      1.85 o 
   2   8   5       45.75       53.92      1.75 o 
   3   8   5        0.00       -0.76      0.51 o 
   4   8   5       76.85       75.68      3.00 o 
   5   8   5        3.79        5.72      0.93 o 
   6   8   5        3.66        2.80      0.89 o 
   7   8   5       18.75       13.81      1.75 o 
  -3   9   5        0.32       -0.25      1.33 o 
  -2   9   5      101.70      107.38      5.01 o 
  -1   9   5        0.32        2.64      1.37 o 
   0   9   5       36.03       54.36      3.30 o 
   1   9   5        0.36        0.60      1.08 o 
   2   9   5       16.78       17.17      1.19 o 
   3   9   5        0.44       -0.94      0.63 o 
   4   9   5        0.06        0.32      0.69 o 
   5   9   5      132.79      133.49      3.77 o 
   6   9   5       32.31       41.88      2.50 o 
   7   9   5       22.64       30.51      2.65 o 
  -1  10   5        0.69       -1.66      1.11 o 
   0  10   5       10.37       11.01      2.00 o 
   1  10   5        3.85        4.98      1.61 o 
   2  10   5       10.09       11.08      1.98 o 
   3  10   5      338.54      328.94      5.53 o 
   4  10   5      104.68      108.80      2.94 o 
   5  10   5       38.32       45.00      2.04 o 
   6  10   5        0.02       -0.80      0.80 o 
   1  11   5       40.15       41.04      3.35 o 
   2  11   5       25.17       37.35      3.27 o 
   3  11   5        2.24        3.79      1.65 o 
   4  11   5       42.42       38.79      1.98 o 
   5  11   5        2.71        3.06      1.04 o 
  -3  -9   6       31.04       24.99      1.56 o 
  -2  -9   6        0.44        0.81      1.70 o 
  -5  -8   6        0.27       -0.96      0.99 o 
  -4  -8   6       10.18       11.63      1.17 o 
  -3  -8   6        0.01        0.63      0.72 o 
  -2  -8   6       80.06       88.58      2.41 o 
  -1  -8   6       26.91       26.04      2.76 o 
  -6  -7   6        0.40        1.49      0.90 o 
  -5  -7   6        0.02       -0.36      0.73 o 
  -4  -7   6       37.51       40.25      2.15 o 
  -3  -7   6        1.30        1.08      0.70 o 
  -2  -7   6       43.77       49.90      2.37 o 
  -1  -7   6        0.23        1.89      0.96 o 
   0  -7   6       20.99       28.24      1.29 o 
   1  -7   6       24.81       22.49      1.43 o 
   2  -7   6        0.04       -0.31      1.05 o 
  -7  -6   6        0.15        0.79      0.86 o 
  -6  -6   6       22.30       22.14      1.50 o 
  -5  -6   6       53.14       60.33      2.11 o 
  -4  -6   6        1.47        0.50      0.78 o 
  -3  -6   6       12.50        7.62      0.87 o 
  -2  -6   6        6.06        9.94      0.64 o 
  -1  -6   6      130.04      123.67      1.89 o 
   0  -6   6      141.27      137.96      2.27 o 
   1  -6   6       15.49        9.66      1.03 o 
   2  -6   6       42.21       62.20      3.15 o 
   3  -6   6        4.06        4.15      1.01 o 
  -7  -5   6       33.94       45.12      2.04 o 
  -6  -5   6        7.78       11.23      1.65 o 
  -5  -5   6       52.61       58.87      3.57 o 
  -4  -5   6       25.05       27.08      1.95 o 
  -3  -5   6      981.45     1002.67      8.94 o 
  -2  -5   6      216.44      201.10      2.52 o 
  -1  -5   6       54.70       62.24      1.24 o 
   0  -5   6       11.28       22.28      0.79 o 
   1  -5   6        7.57       22.72      1.10 o 
   2  -5   6        0.09        0.39      1.41 o 
   3  -5   6       26.56       39.52      1.94 o 
   4  -5   6        0.45       -0.46      0.84 o 
  -8  -4   6        0.28        2.03      1.14 o 
  -7  -4   6       68.18       78.34      3.39 o 
  -6  -4   6       45.27       54.10      1.44 o 
  -5  -4   6       88.83      100.10      1.85 o 
  -4  -4   6       62.77       55.81      1.41 o 
  -3  -4   6       16.02       18.24      1.41 o 
  -2  -4   6       44.86       37.40      0.94 o 
  -1  -4   6       42.00       60.83      1.16 o 
   0  -4   6       37.77       29.00      1.05 o 
   1  -4   6       29.08       29.67      0.82 o 
   2  -4   6       14.68        4.02      0.93 o 
   4  -4   6       17.35       22.02      1.63 o 
   5  -4   6       47.80       56.63      2.61 o 
  -8  -3   6       73.30       77.94      4.31 o 
  -7  -3   6        5.16        4.24      0.73 o 
  -6  -3   6       19.04       14.27      0.86 o 
  -5  -3   6        0.70       -0.33      0.41 o 
  -4  -3   6       37.59       34.16      1.10 o 
  -3  -3   6      152.85      148.67      2.01 o 
  -2  -3   6      125.67      139.00      2.62 o 
  -1  -3   6        1.33        0.29      0.25 o 
   0  -3   6      122.16      101.37      1.45 o 
   1  -3   6       97.02      127.10      1.69 o 
   2  -3   6       32.40       53.49      1.07 o 
   3  -3   6       62.08       55.73      2.58 o 
   4  -3   6        3.53        8.37      1.14 o 
   5  -3   6       14.58       20.39      2.11 o 
   6  -3   6       37.07       43.50      3.51 o 
  -8  -2   6        0.67        1.82      0.84 o 
  -7  -2   6        0.03        0.04      0.57 o 
  -6  -2   6       22.57       22.46      1.30 o 
  -5  -2   6      144.15      132.89      2.33 o 
  -4  -2   6       11.04       12.88      0.64 o 
  -3  -2   6      193.33      173.53      2.18 o 
  -2  -2   6      325.36      339.27      3.81 o 
  -1  -2   6        6.64        7.73      0.42 o 
   1  -2   6      113.04      125.51      1.60 o 
   2  -2   6      205.17      181.56      2.13 o 
   3  -2   6      368.42      412.58      4.66 o 
   4  -2   6       31.54       42.69      1.92 o 
   5  -2   6        1.25        0.42      1.30 o 
   6  -2   6        7.41        7.30      2.05 o 
  -8  -1   6       20.23       21.98      2.58 o 
  -7  -1   6        0.11        0.97      0.96 o 
  -6  -1   6      183.58      180.23      2.58 o 
  -5  -1   6        8.09        6.70      0.59 o 
  -4  -1   6       19.80       19.42      0.93 o 
  -3  -1   6       42.83       38.48      0.92 o 
  -2  -1   6      215.31      200.20      2.27 o 
  -1  -1   6      234.18      216.44      2.32 o 
   0  -1   6      126.65      136.08      1.79 o 
   1  -1   6      466.93      444.60      5.26 o 
   2  -1   6        1.32        2.48      0.29 o 
   3  -1   6        0.31        0.34      0.34 o 
   4  -1   6      226.64      221.69      3.58 o 
   5  -1   6       20.59       16.45      2.06 o 
   6  -1   6       58.85       48.73      3.46 o 
   7  -1   6       47.76       47.01      5.30 o 
  -8   0   6       41.84       44.85      2.18 o 
  -7   0   6        0.06        0.20      0.64 o 
  -6   0   6      185.27      195.68      3.78 o 
  -5   0   6      557.02      552.28      8.07 o 
  -4   0   6      146.51      129.62      1.85 o 
  -3   0   6      988.07     1067.40      9.18 o 
  -2   0   6       19.30       27.90      0.72 o 
  -1   0   6      212.33      213.88      2.53 o 
   0   0   6        0.03        0.27      0.21 o 
   1   0   6      168.39      181.79      1.91 o 
   2   0   6     1128.44     1092.83     11.93 o 
   3   0   6      478.51      523.32      5.51 o 
   4   0   6       49.70       53.75      1.31 o 
   5   0   6      137.84      139.69      3.55 o 
   6   0   6       77.71       75.08      2.76 o 
   7   0   6       17.22       15.03      1.65 o 
  -7   1   6       24.31       35.40      1.75 o 
  -6   1   6      137.11      122.20      2.92 o 
  -5   1   6      230.01      244.92      3.44 o 
  -4   1   6       20.95       14.69      0.90 o 
  -1   1   6        8.91        6.27      0.65 o 
   0   1   6      101.78       88.70      1.27 o 
   1   1   6      460.74      516.28      4.56 o 
   2   1   6       14.21       22.27      0.86 o 
   3   1   6      467.85      423.92      4.60 o 
   4   1   6      147.51      136.62      2.15 o 
   5   1   6      395.38      395.79      5.53 o 
   6   1   6      100.52       97.41      3.68 o 
   7   1   6       90.89       90.38      3.10 o 
  -7   2   6        0.84        1.44      0.75 o 
  -6   2   6        0.00        0.28      0.76 o 
  -5   2   6      121.16      131.27      3.55 o 
  -4   2   6        2.08        0.61      0.78 o 
  -3   2   6      931.71      862.71      7.61 o 
  -2   2   6      230.18      295.46      3.03 o 
  -1   2   6     2748.76     2870.23     22.90 o 
   0   2   6      199.42      174.69      2.12 o 
   2   2   6     1248.47     1453.15     11.91 o 
   3   2   6      950.18      966.29      8.23 o 
   5   2   6     1384.58     1448.58     13.84 o 
   6   2   6      160.22      157.73      3.14 o 
   7   2   6       12.51       10.61      1.31 o 
   8   2   6        1.38        0.00      0.95 o 
  -7   3   6        2.98        1.17      0.74 o 
  -6   3   6       53.99       51.62      1.93 o 
  -5   3   6       40.45       35.80      1.50 o 
  -4   3   6      470.84      448.99      6.17 o 
  -3   3   6      439.89      440.56      4.91 o 
  -2   3   6      291.71      287.23      3.38 o 
  -1   3   6      335.61      373.75      4.03 o 
   0   3   6      645.71      658.55      6.47 o 
   1   3   6     1379.89     1513.33     13.94 o 
   2   3   6      244.90      341.08      3.67 o 
   3   3   6     1964.27     2156.30     17.43 o 
   4   3   6       36.05       35.83      0.84 o 
   5   3   6       62.09       59.28      1.41 o 
   6   3   6        1.66        3.50      1.47 o 
   7   3   6      127.28      132.69      3.02 o 
   8   3   6       67.23       65.88      3.77 o 
  -6   4   6        0.21       -0.97      0.65 o 
  -5   4   6       14.27       14.45      1.43 o 
  -4   4   6        5.24        6.30      1.02 o 
  -3   4   6      113.90       91.73      2.11 o 
  -2   4   6      132.15      120.65      2.02 o 
  -1   4   6       27.40       21.44      0.74 o 
   0   4   6       14.72       16.69      1.03 o 
   1   4   6      132.85      133.17      1.84 o 
   2   4   6       15.40       15.87      0.67 o 
   3   4   6       27.48       25.80      0.88 o 
   4   4   6        0.17       -0.41      0.28 o 
   5   4   6       35.80       35.84      1.07 o 
   6   4   6       64.90       61.95      1.85 o 
   7   4   6       78.31       99.48      3.36 o 
   8   4   6        0.00        0.19      1.15 o 
  -6   5   6       28.66       31.79      1.73 o 
  -5   5   6       40.02       37.41      1.68 o 
  -4   5   6       57.48       56.58      1.87 o 
  -3   5   6      120.69      112.14      2.51 o 
  -2   5   6      109.79       98.05      2.12 o 
  -1   5   6        0.80        4.13      0.44 o 
   0   5   6        4.16        4.77      0.40 o 
   1   5   6        0.47        1.93      0.33 o 
   2   5   6      388.93      334.97      3.77 o 
   3   5   6       32.33       34.62      0.88 o 
   4   5   6       42.96       39.19      1.36 o 
   5   5   6      108.55      110.16      3.20 o 
   6   5   6      287.78      274.47      5.91 o 
   7   5   6        0.07       -0.25      0.91 o 
   8   5   6        1.35        3.23      1.22 o 
  -5   6   6       31.28       33.65      1.72 o 
  -4   6   6        0.47       -1.02      1.00 o 
  -3   6   6        0.05       -1.25      0.83 o 
  -2   6   6       32.59       31.01      1.28 o 
  -1   6   6        0.00        0.11      0.40 o 
   0   6   6      402.18      356.97      3.63 o 
   1   6   6      371.78      393.37      4.41 o 
   2   6   6       41.58       46.47      1.40 o 
   3   6   6      225.23      215.00      3.56 o 
   4   6   6       78.45       75.71      2.24 o 
   5   6   6      110.00      114.88      2.63 o 
   6   6   6      232.32      224.25      8.13 o 
   7   6   6        0.50        0.08      0.99 o 
   8   6   6      140.35      138.48      4.37 o 
  -4   7   6       14.95       10.02      1.14 o 
  -3   7   6       13.37       15.92      1.21 o 
  -2   7   6      131.17      117.26      3.04 o 
  -1   7   6       25.43       33.45      1.33 o 
   0   7   6       35.27       45.31      1.38 o 
   1   7   6        6.76       10.15      0.80 o 
   2   7   6      342.24      348.73      5.05 o 
   3   7   6       79.69       92.86      2.23 o 
   4   7   6      632.32      610.04      8.12 o 
   5   7   6       14.31       16.68      1.17 o 
   6   7   6       22.94       23.76      2.41 o 
   7   7   6        0.06       -0.46      1.06 o 
   8   7   6       11.46        7.96      1.60 o 
  -4   8   6        0.60        0.07      0.77 o 
  -3   8   6      118.21      144.16      3.41 o 
  -2   8   6        2.05       -0.35      1.09 o 
  -1   8   6        0.71       -1.25      0.94 o 
   0   8   6      422.54      463.70     11.35 o 
   1   8   6      108.52       92.83      2.22 o 
   2   8   6      659.90      613.09      8.82 o 
   3   8   6       66.28       62.63      1.95 o 
   4   8   6       23.76       22.38      1.33 o 
   5   8   6        1.05        1.23      0.69 o 
   6   8   6       12.92       12.84      1.56 o 
   7   8   6        9.40       12.18      1.71 o 
  -3   9   6        2.20        4.68      1.79 o 
  -2   9   6      226.63      251.02      8.17 o 
  -1   9   6       63.12       42.10      3.04 o 
   0   9   6      128.57      106.53      4.62 o 
   1   9   6      100.38      122.25      4.94 o 
   2   9   6       86.25       81.36      2.25 o 
   3   9   6        5.43        1.89      0.75 o 
   4   9   6        0.97        2.00      0.77 o 
   5   9   6       43.25       42.75      1.88 o 
   6   9   6       27.59       27.40      1.67 o 
   7   9   6        7.90        8.83      3.06 o 
  -1  10   6       16.67       20.57      2.58 o 
   0  10   6       25.16       26.58      2.69 o 
   1  10   6        7.21        9.80      1.96 o 
   2  10   6       77.88       92.91      4.47 o 
   3  10   6       68.38       79.23      2.48 o 
   4  10   6        0.29        1.16      0.82 o 
   5  10   6        0.65        0.53      0.81 o 
   6  10   6        5.77        2.89      1.01 o 
   1  11   6       11.84       11.15      2.26 o 
   2  11   6       12.35        7.02      1.86 o 
   3  11   6       47.23       52.75      3.73 o 
   4  11   6        0.33        1.59      0.94 o 
   5  11   6        3.53        4.16      1.07 o 
  -4  -8   7        4.34        7.81      1.65 o 
  -3  -8   7        0.14       -0.95      0.71 o 
  -2  -8   7       25.47       35.69      1.67 o 
  -1  -8   7       12.15       12.13      2.29 o 
  -6  -7   7       38.43       58.94      4.65 o 
  -5  -7   7        8.13        7.56      1.11 o 
  -4  -7   7       50.23       59.40      2.12 o 
  -3  -7   7        9.96        6.48      0.91 o 
  -2  -7   7        1.05       -0.02      0.67 o 
  -1  -7   7       18.84       15.09      1.26 o 
   0  -7   7        0.00       -0.80      0.91 o 
   1  -7   7        0.13        1.46      0.80 o 
   2  -7   7       12.08       14.10      2.40 o 
  -6  -6   7       17.14       19.35      2.97 o 
  -5  -6   7        3.62        1.81      0.80 o 
  -4  -6   7        1.69       -0.46      0.66 o 
  -3  -6   7        5.70        6.91      1.19 o 
  -2  -6   7        0.89        0.60      0.44 o 
  -1  -6   7        0.81        1.68      0.48 o 
   0  -6   7       39.15       33.17      1.34 o 
   1  -6   7       25.75       22.49      2.07 o 
   2  -6   7        0.17       -0.12      0.75 o 
   3  -6   7       24.63       35.92      2.75 o 
  -7  -5   7        5.77        7.56      1.46 o 
  -6  -5   7       11.39        7.00      1.33 o 
  -5  -5   7       34.27       26.87      2.10 o 
  -4  -5   7        4.30        2.20      0.49 o 
  -3  -5   7       14.09       12.08      0.81 o 
  -2  -5   7       38.26       34.32      1.03 o 
  -1  -5   7       76.27       77.19      1.45 o 
   0  -5   7       96.55      101.86      1.69 o 
   1  -5   7        1.21        5.30      0.90 o 
   2  -5   7        0.15        2.82      1.14 o 
   3  -5   7        1.67        3.12      0.96 o 
   4  -5   7       21.98       40.24      2.19 o 
  -7  -4   7        9.02        6.08      1.28 o 
  -6  -4   7        9.07       12.03      0.93 o 
  -5  -4   7        6.91       12.73      0.78 o 
  -4  -4   7        0.18       -0.64      0.42 o 
  -3  -4   7       85.78       80.41      1.51 o 
  -2  -4   7       64.95       67.91      1.33 o 
  -1  -4   7       35.91       33.07      0.93 o 
   0  -4   7      134.24      145.86      1.99 o 
   1  -4   7       19.48       28.56      0.98 o 
   2  -4   7       54.02       73.44      3.21 o 
   3  -4   7       11.08        2.49      0.81 o 
   4  -4   7        3.50        8.44      1.84 o 
   5  -4   7        3.89        4.41      1.18 o 
  -7  -3   7       33.38       40.60      1.76 o 
  -6  -3   7       56.56       62.01      2.11 o 
  -5  -3   7       29.48       32.22      1.07 o 
  -4  -3   7       13.08        9.03      0.62 o 
  -3  -3   7      479.94      489.07      4.86 o 
  -2  -3   7       56.55       39.86      1.30 o 
  -1  -3   7        0.74        0.21      0.28 o 
   0  -3   7      240.56      234.94      2.65 o 
   1  -3   7       15.42       23.38      0.75 o 
   2  -3   7       19.16        9.03      0.72 o 
   3  -3   7      125.91      107.79      2.96 o 
   4  -3   7        8.22        5.49      1.02 o 
   5  -3   7        0.64       -0.98      1.59 o 
  -7  -2   7        1.59        2.91      0.62 o 
  -6  -2   7      358.71      359.67      4.21 o 
  -5  -2   7       76.32       75.66      1.54 o 
  -4  -2   7      163.31      144.19      2.09 o 
  -3  -2   7        0.02       -0.09      0.31 o 
  -2  -2   7       48.66       51.54      1.54 o 
  -1  -2   7      189.70      209.77      2.40 o 
   0  -2   7       66.00       50.94      0.99 o 
   1  -2   7      864.71      864.09      7.52 o 
   2  -2   7       60.84       58.35      1.68 o 
   3  -2   7        3.33        8.19      0.66 o 
   4  -2   7       27.31       16.21      2.45 o 
   5  -2   7       19.00       15.31      1.48 o 
   6  -2   7        4.88        1.80      1.00 o 
  -7  -1   7        0.76        0.11      0.85 o 
  -6  -1   7       95.97       96.96      1.84 o 
  -5  -1   7        0.37        0.49      0.44 o 
  -4  -1   7       12.76       15.44      0.71 o 
  -3  -1   7       22.72       19.26      0.93 o 
  -2  -1   7      366.89      379.81      3.80 o 
  -1  -1   7      260.63      267.39      2.82 o 
   0  -1   7      526.16      529.83      4.84 o 
   1  -1   7      150.15      145.56      1.77 o 
   2  -1   7       94.05      102.14      1.69 o 
   3  -1   7        1.28        1.82      0.43 o 
   4  -1   7      137.43      130.60      2.61 o 
   5  -1   7      176.58      185.98      4.67 o 
   6  -1   7        0.00       -0.81      0.80 o 
   7  -1   7       16.45       17.89      2.38 o 
  -7   0   7        4.52        3.85      0.90 o 
  -6   0   7        0.47        0.47      0.66 o 
  -5   0   7        0.81        2.11      0.73 o 
  -4   0   7      391.47      356.35      3.82 o 
  -3   0   7       33.71       25.10      0.79 o 
  -2   0   7     1842.58     1889.35     15.52 o 
  -1   0   7      403.06      440.32      4.16 o 
   0   0   7      213.48      224.62      2.48 o 
   1   0   7        4.10       10.90      0.59 o 
   2   0   7      661.29      699.37      6.95 o 
   3   0   7      171.56      159.37      2.44 o 
   4   0   7      321.93      332.30      4.09 o 
   5   0   7      384.71      370.07      6.55 o 
   6   0   7        5.21        4.64      1.08 o 
   7   0   7        3.16        0.89      0.97 o 
  -7   1   7        2.15        1.41      0.81 o 
  -6   1   7       23.34       24.37      1.43 o 
  -5   1   7      716.25      720.07      6.86 o 
  -4   1   7      395.15      390.18      4.72 o 
  -3   1   7       15.96       11.32      0.55 o 
  -2   1   7      229.71      253.47      2.76 o 
  -1   1   7     1210.38     1295.56     10.80 o 
   0   1   7      458.54      411.93      3.85 o 
   1   1   7        1.24        5.16      0.30 o 
   2   1   7     1754.10     1849.56     16.80 o 
   3   1   7        7.26        5.73      0.58 o 
   4   1   7       61.67       66.30      1.70 o 
   5   1   7      106.25      111.44      2.11 o 
   6   1   7      369.09      361.69      6.56 o 
   7   1   7       84.58       79.69      2.83 o 
  -7   2   7        2.04        3.03      0.85 o 
  -6   2   7       12.22       16.75      1.57 o 
  -5   2   7        5.99        6.78      0.92 o 
  -4   2   7       57.43       56.74      1.20 o 
  -3   2   7       41.89       30.64      0.83 o 
  -2   2   7      138.02      122.62      1.67 o 
  -1   2   7       61.23       67.69      1.25 o 
   0   2   7      813.60      861.17      7.36 o 
   1   2   7       94.51       62.47      0.95 o 
   2   2   7      101.42      109.14      1.67 o 
   3   2   7      988.34     1079.64     10.28 o 
   4   2   7        8.23       13.62      0.83 o 
   5   2   7      219.15      207.51      4.34 o 
   6   2   7      147.14      166.12      2.79 o 
   7   2   7        0.45        0.17      1.83 o 
   8   2   7        1.28        1.50      0.96 o 
  -7   3   7       13.18       17.28      1.44 o 
  -6   3   7       14.01       13.94      1.52 o 
  -5   3   7       11.50        9.11      0.95 o 
  -4   3   7        2.68        1.58      0.59 o 
  -3   3   7        0.26        1.13      0.32 o 
  -2   3   7      127.84      128.28      1.72 o 
  -1   3   7       96.02      106.88      1.48 o 
   0   3   7      108.81      105.62      1.43 o 
   1   3   7     2019.34     1997.25     16.17 o 
   2   3   7       11.85       14.27      0.58 o 
   3   3   7       16.45        6.85      0.48 o 
   4   3   7        5.07        4.33      0.57 o 
   5   3   7        3.49        3.68      0.63 o 
   6   3   7       14.74       12.58      0.86 o 
   7   3   7      104.68      120.62      2.44 o 
   8   3   7       13.91       16.98      2.20 o 
  -6   4   7        9.91       11.09      1.21 o 
  -5   4   7        2.79        2.54      0.73 o 
  -4   4   7      162.87      158.64      3.16 o 
  -3   4   7       90.99       94.91      2.19 o 
  -2   4   7      116.70      116.97      1.67 o 
  -1   4   7      518.60      483.19      4.58 o 
   0   4   7     1583.67     1700.68     13.98 o 
   1   4   7      323.72      364.77      3.54 o 
   2   4   7      132.02      129.72      1.86 o 
   3   4   7        0.30        0.96      0.36 o 
   4   4   7       73.85       66.51      1.31 o 
   5   4   7      201.26      198.54      2.82 o 
   6   4   7        2.67        2.32      0.69 o 
   7   4   7      101.77       95.10      3.35 o 
   8   4   7       25.97       32.12      2.20 o 
  -6   5   7        0.92        1.10      0.77 o 
  -5   5   7      168.49      166.05      4.84 o 
  -4   5   7        6.23        8.06      0.95 o 
  -3   5   7      290.05      266.09      4.28 o 
  -2   5   7       71.06       90.15      2.07 o 
  -1   5   7       11.74        8.27      0.51 o 
   0   5   7      105.41      103.77      1.52 o 
   1   5   7      425.55      469.30      5.04 o 
   2   5   7      135.16      139.81      2.02 o 
   3   5   7      423.37      421.59      4.66 o 
   4   5   7        4.11        4.16      0.47 o 
   5   5   7       54.64       52.37      2.27 o 
   6   5   7      137.41      147.11      4.11 o 
   7   5   7        4.67        3.44      1.21 o 
   8   5   7        1.85        2.30      1.24 o 
  -5   6   7       33.67       36.04      1.81 o 
  -4   6   7        1.26        0.66      0.69 o 
  -3   6   7      107.91      120.81      2.76 o 
  -2   6   7       63.79       69.24      2.85 o 
  -1   6   7      236.51      235.33      3.12 o 
   0   6   7        1.14        3.46      0.41 o 
   1   6   7      204.15      187.46      2.57 o 
   2   6   7       23.61       25.42      1.08 o 
   3   6   7       23.99       20.45      1.27 o 
   4   6   7       14.83       15.97      1.01 o 
   5   6   7        5.47        5.87      1.58 o 
   6   6   7       16.02       22.19      1.86 o 
   7   6   7       11.69       13.51      2.75 o 
   8   6   7        0.06        0.12      1.12 o 
  -4   7   7        2.99        4.17      1.36 o 
  -3   7   7      204.14      205.00      3.89 o 
  -2   7   7       43.28       32.26      1.48 o 
  -1   7   7      261.00      231.00      3.74 o 
   0   7   7      151.27      165.01      3.25 o 
   1   7   7        0.23        0.02      0.72 o 
   2   7   7      172.90      166.07      3.06 o 
   3   7   7      110.44       98.48      2.36 o 
   4   7   7       19.73       20.95      1.96 o 
   5   7   7       15.87       17.13      1.55 o 
   6   7   7      123.80      117.39      3.80 o 
   7   7   7        8.15        8.04      1.49 o 
   8   7   7       15.06       16.00      1.93 o 
  -3   8   7       68.06       57.54      2.12 o 
  -2   8   7       22.64       28.17      2.48 o 
  -1   8   7       37.24       39.49      2.79 o 
   0   8   7      183.83      171.73      5.77 o 
   1   8   7      107.81      131.88      2.78 o 
   2   8   7      283.90      300.73      6.31 o 
   3   8   7        1.38        0.41      0.66 o 
   4   8   7        6.25        7.57      0.93 o 
   5   8   7        3.32        2.18      0.81 o 
   6   8   7        2.21        1.95      1.03 o 
   7   8   7        0.20        0.07      1.07 o 
  -2   9   7       11.94        9.77      1.99 o 
  -1   9   7       28.37       38.17      2.94 o 
   0   9   7        0.19        1.96      1.32 o 
   1   9   7        3.04        0.03      0.98 o 
   2   9   7       46.78       44.67      1.74 o 
   3   9   7        3.55        4.64      0.88 o 
   4   9   7       64.16       57.55      2.44 o 
   5   9   7       15.03       14.79      1.31 o 
   6   9   7        6.85        8.58      2.10 o 
   7   9   7        3.94        2.77      1.21 o 
  -1  10   7       12.59        9.98      2.13 o 
   0  10   7       12.66       13.42      2.17 o 
   1  10   7        0.29        1.49      1.35 o 
   2  10   7       20.71       11.95      1.98 o 
   3  10   7      105.88      127.44      5.66 o 
   4  10   7        1.91        1.72      0.84 o 
   5  10   7       22.87       26.61      2.25 o 
   6  10   7        0.67        0.54      1.07 o 
   1  11   7       21.60       22.81      2.65 o 
   2  11   7        2.51        0.81      1.44 o 
   3  11   7      111.41      110.92      5.26 o 
   4  11   7      110.65      118.90      3.26 o 
  -3  -8   8        0.09        0.11      0.73 o 
  -2  -8   8        0.00       -0.02      0.81 o 
  -5  -7   8        0.21       -0.17      0.83 o 
  -4  -7   8        4.04        4.52      0.97 o 
  -3  -7   8        0.99        2.88      0.86 o 
  -2  -7   8       10.49        7.00      1.23 o 
  -1  -7   8        6.09        6.70      1.54 o 
   0  -7   8        0.15       -1.29      1.00 o 
   1  -7   8        8.43       10.26      1.21 o 
  -6  -6   8       15.82       19.23      1.48 o 
  -5  -6   8       16.31       13.35      1.28 o 
  -4  -6   8        0.28        1.58      0.79 o 
  -3  -6   8        0.84       -0.63      0.59 o 
  -2  -6   8        5.20        7.80      0.84 o 
  -1  -6   8       50.79       53.40      1.33 o 
   0  -6   8        3.01        5.86      0.90 o 
   1  -6   8       14.59       16.20      1.32 o 
   2  -6   8        1.54        5.14      1.03 o 
  -6  -5   8       29.54       50.39      2.04 o 
  -5  -5   8        0.10        0.15      0.69 o 
  -4  -5   8        2.73        2.49      0.54 o 
  -3  -5   8       27.82       19.39      1.24 o 
  -2  -5   8       34.84       40.10      1.14 o 
  -1  -5   8      163.19      163.84      2.33 o 
   0  -5   8        6.85        7.58      0.70 o 
   1  -5   8        9.14        2.99      0.84 o 
   2  -5   8       41.16       23.26      1.55 o 
   3  -5   8        0.07        0.31      1.15 o 
  -7  -4   8       91.34       81.30      2.50 o 
  -6  -4   8       25.75       26.98      1.14 o 
  -5  -4   8       45.03       35.09      1.18 o 
  -4  -4   8       27.65       19.67      1.00 o 
  -3  -4   8       11.95       16.53      0.80 o 
  -2  -4   8       43.95       53.31      1.62 o 
  -1  -4   8       33.91       33.76      0.98 o 
   0  -4   8       96.38       90.47      1.75 o 
   1  -4   8        5.47       11.25      0.73 o 
   2  -4   8        4.58        1.90      0.97 o 
   3  -4   8        1.79       12.11      1.71 o 
   4  -4   8        0.94       -0.05      0.91 o 
  -7  -3   8        3.14        3.83      0.71 o 
  -6  -3   8       18.98       17.37      0.96 o 
  -5  -3   8       25.93       18.64      0.92 o 
  -4  -3   8       53.14       65.43      1.44 o 
  -3  -3   8       25.00       27.42      0.94 o 
  -2  -3   8        0.10        3.30      0.48 o 
  -1  -3   8       63.16       47.82      1.08 o 
   0  -3   8       51.01       46.78      1.06 o 
   1  -3   8        0.84        1.11      0.65 o 
   2  -3   8       13.00       19.08      1.16 o 
   3  -3   8       45.73       61.34      3.08 o 
   4  -3   8      298.59      323.41     13.23 o 
   5  -3   8        0.11        1.37      0.96 o 
  -7  -2   8        0.75       -0.52      0.50 o 
  -6  -2   8        0.02        2.53      0.59 o 
  -5  -2   8      145.24      150.20      2.33 o 
  -4  -2   8       60.09       67.43      1.42 o 
  -3  -2   8      266.17      238.75      2.88 o 
  -2  -2   8      156.03      156.67      2.11 o 
  -1  -2   8       43.59       39.74      0.96 o 
   0  -2   8        6.67        8.24      0.50 o 
   1  -2   8       62.19       65.68      1.39 o 
   2  -2   8      327.92      313.17      3.80 o 
   3  -2   8      451.89      419.32      5.64 o 
   4  -2   8       59.11       43.96      1.98 o 
   5  -2   8       22.93       17.41      3.41 o 
   6  -2   8        0.91        0.11      0.89 o 
  -7  -1   8       21.51       21.58      2.09 o 
  -6  -1   8       52.42       50.37      1.38 o 
  -5  -1   8      159.14      150.74      2.30 o 
  -4  -1   8      140.82      139.52      2.09 o 
  -3  -1   8        0.06       -0.20      0.32 o 
  -2  -1   8      742.43      737.08      6.71 o 
  -1  -1   8        6.12        5.00      0.42 o 
   0  -1   8      151.77      149.01      1.89 o 
   1  -1   8      617.63      618.88      6.36 o 
   2  -1   8      135.08      117.14      2.67 o 
   3  -1   8      129.51      123.88      3.15 o 
   4  -1   8      252.30      261.00      4.16 o 
   5  -1   8       85.15       77.91      2.70 o 
   6  -1   8        4.77        7.97      1.41 o 
  -7   0   8       21.11       17.28      1.39 o 
  -6   0   8        2.45        3.93      0.70 o 
  -5   0   8       21.42       22.72      0.92 o 
  -4   0   8      221.22      211.08      2.70 o 
  -3   0   8      398.52      396.78      4.11 o 
  -2   0   8       34.14       35.40      0.90 o 
  -1   0   8        9.33       10.05      0.61 o 
   0   0   8       48.02       49.00      0.95 o 
   1   0   8      781.82      787.33      6.87 o 
   2   0   8      513.44      464.36      5.01 o 
   3   0   8        1.59        2.15      0.53 o 
   4   0   8       37.02       35.63      2.05 o 
   5   0   8      116.82      119.18      3.22 o 
   6   0   8        3.17        3.90      1.03 o 
   7   0   8        0.02        0.80      1.05 o 
  -7   1   8        3.70        3.80      0.96 o 
  -6   1   8       47.71       44.24      2.51 o 
  -5   1   8       60.88       61.75      1.39 o 
  -4   1   8       61.24       56.87      1.26 o 
  -3   1   8        0.25        0.24      0.31 o 
  -2   1   8      607.36      596.30      5.57 o 
  -1   1   8       23.20       15.56      0.59 o 
   0   1   8      871.67      878.29      8.39 o 
   1   1   8       38.60       34.55      0.85 o 
   2   1   8       26.25       19.48      0.75 o 
   3   1   8       40.72       47.68      1.40 o 
   4   1   8       24.32       17.71      0.87 o 
   5   1   8        5.78        6.74      0.71 o 
   6   1   8       23.82       32.01      2.70 o 
   7   1   8        6.30        9.30      1.65 o 
  -7   2   8        1.77        2.37      0.79 o 
  -6   2   8        7.85        5.24      1.15 o 
  -5   2   8      185.94      186.62      3.70 o 
  -4   2   8      194.14      199.01      3.87 o 
  -3   2   8        0.79        3.11      0.42 o 
  -2   2   8      189.77      197.67      2.38 o 
  -1   2   8       24.74       24.89      0.80 o 
   0   2   8      222.85      226.37      2.45 o 
   1   2   8       18.65       16.52      0.71 o 
   2   2   8       20.04       25.65      1.42 o 
   3   2   8      179.40      175.75      2.46 o 
   4   2   8       34.19       38.38      1.58 o 
   5   2   8        0.02        0.48      0.48 o 
   6   2   8       37.38       41.45      1.42 o 
   7   2   8        0.08        0.05      0.86 o 
  -6   3   8      222.11      238.05      4.53 o 
  -5   3   8       55.84       58.21      2.17 o 
  -4   3   8       94.74       93.49      2.30 o 
  -3   3   8       13.43       15.99      0.68 o 
  -2   3   8       82.65       81.91      1.66 o 
  -1   3   8       96.44       69.83      1.21 o 
   0   3   8       36.53       44.67      1.06 o 
   1   3   8      806.30      831.93      7.22 o 
   2   3   8      658.63      620.04      5.56 o 
   3   3   8       97.14       78.16      1.47 o 
   4   3   8        4.80        6.79      0.81 o 
   5   3   8       52.23       57.61      1.48 o 
   6   3   8       65.54       62.22      1.62 o 
   7   3   8       55.06       50.80      1.63 o 
  -6   4   8       49.64       56.70      2.14 o 
  -5   4   8       16.89       15.59      1.26 o 
  -4   4   8       46.14       45.26      1.66 o 
  -3   4   8        0.20        0.31      0.48 o 
  -2   4   8       91.52       89.83      1.48 o 
  -1   4   8       21.52       24.34      0.75 o 
   0   4   8     1286.90     1284.19     10.94 o 
   1   4   8       80.42       76.24      1.23 o 
   2   4   8        4.49        2.88      0.39 o 
   3   4   8      266.03      248.30      3.45 o 
   4   4   8        0.00        0.44      0.34 o 
   5   4   8       74.26       75.09      1.94 o 
   6   4   8      145.45      150.04      3.02 o 
   7   4   8        1.67        1.95      1.14 o 
   8   4   8       17.54       15.65      2.58 o 
  -5   5   8       13.55       15.47      1.29 o 
  -4   5   8      110.87      115.64      3.81 o 
  -3   5   8        2.88        5.26      0.95 o 
  -2   5   8      246.77      238.50      3.82 o 
  -1   5   8       52.58       65.67      1.25 o 
   0   5   8       12.48       13.02      0.59 o 
   1   5   8      498.95      548.42      5.14 o 
   2   5   8        0.51        1.82      0.32 o 
   3   5   8        0.22        0.08      0.27 o 
   4   5   8      143.08      137.62      2.55 o 
   5   5   8        2.28        0.83      0.83 o 
   6   5   8        1.68        0.11      1.00 o 
   7   5   8       70.27       63.66      3.86 o 
   8   5   8        2.23        2.00      1.23 o 
  -5   6   8       10.81       12.17      1.24 o 
  -4   6   8        0.02       -0.22      0.62 o 
  -3   6   8        5.48        4.62      0.81 o 
  -2   6   8        0.09       -0.71      0.47 o 
  -1   6   8      291.15      281.99      4.33 o 
   0   6   8      282.07      307.14      3.34 o 
   1   6   8      146.81      155.35      2.04 o 
   2   6   8       85.94       89.63      5.47 o 
   3   6   8       51.72       51.53      1.58 o 
   4   6   8       33.29       29.80      1.75 o 
   5   6   8       27.57       29.71      1.92 o 
   6   6   8        0.43        0.66      1.00 o 
   7   6   8        7.78        9.84      1.53 o 
  -4   7   8        0.02       -0.09      0.71 o 
  -3   7   8        5.69        5.08      0.90 o 
  -2   7   8       37.77       39.00      1.55 o 
  -1   7   8       48.78       49.66      1.61 o 
   0   7   8       22.36       19.99      1.09 o 
   1   7   8       99.48      102.18      2.29 o 
   2   7   8       13.88       14.55      0.99 o 
   3   7   8       56.77       49.17      1.63 o 
   4   7   8      211.60      211.28      5.14 o 
   5   7   8       14.01       15.15      1.54 o 
   6   7   8       41.46       39.89      2.38 o 
   7   7   8        6.70        6.39      1.41 o 
  -3   8   8       15.19       20.62      1.90 o 
  -2   8   8        2.53        5.06      1.54 o 
  -1   8   8       35.90       38.67      2.89 o 
   0   8   8        6.06        6.25      1.43 o 
   1   8   8        1.41        1.59      0.64 o 
   2   8   8      195.23      201.97      3.67 o 
   3   8   8        6.64        7.61      0.89 o 
   4   8   8        0.87        1.02      0.64 o 
   5   8   8       24.58       25.22      2.24 o 
   6   8   8       22.11       18.43      1.82 o 
   7   8   8        3.77        5.10      1.38 o 
  -2   9   8        2.16        3.67      1.63 o 
  -1   9   8        0.26       -0.18      1.19 o 
   0   9   8       93.34      103.81      4.60 o 
   1   9   8       17.14       15.97      1.98 o 
   2   9   8      198.84      188.38      3.66 o 
   3   9   8       37.76       45.55      1.77 o 
   4   9   8        6.37       10.10      1.11 o 
   5   9   8       60.28       59.68      6.57 o 
   6   9   8        0.02       -0.08      1.14 o 
  -1  10   8       13.93       20.95      2.58 o 
   0  10   8        0.00       -0.31      1.15 o 
   1  10   8        0.69        2.02      1.32 o 
   2  10   8       26.59       16.98      2.17 o 
   3  10   8      116.46      104.84      2.85 o 
   4  10   8        1.19        3.76      1.30 o 
   5  10   8        5.76        5.74      1.38 o 
   6  10   8       12.41       11.27      2.93 o 
   1  11   8        8.24        6.10      1.89 o 
   2  11   8        0.08       -1.58      1.18 o 
   3  11   8        3.98        4.25      1.78 o 
   4  11   8       57.25       54.90      2.29 o 
  -4  -7   9        4.45        4.24      1.58 o 
  -3  -7   9        1.61        0.21      0.74 o 
  -2  -7   9        0.23        0.84      0.88 o 
  -1  -7   9       14.49       15.13      2.00 o 
   0  -7   9        7.38        9.69      1.72 o 
  -5  -6   9        4.32        2.14      0.97 o 
  -4  -6   9        2.19        1.25      0.81 o 
  -3  -6   9        6.20       11.47      1.09 o 
  -2  -6   9        0.22       -0.55      0.45 o 
  -1  -6   9       31.52       36.20      1.90 o 
   0  -6   9        0.21       -0.19      0.79 o 
   1  -6   9        0.06       -0.93      0.65 o 
   2  -6   9        7.78        4.88      1.10 o 
  -6  -5   9        3.44        1.82      0.96 o 
  -5  -5   9       36.95       46.33      1.88 o 
  -4  -5   9       17.96       16.40      0.90 o 
  -3  -5   9       34.73       43.07      1.25 o 
  -2  -5   9        1.50       -0.61      0.41 o 
  -1  -5   9        0.40        0.62      0.50 o 
   0  -5   9       57.39       63.91      1.91 o 
   1  -5   9       51.35       58.16      2.23 o 
   2  -5   9       16.28       26.98      1.67 o 
   3  -5   9       61.11       67.03      2.60 o 
  -6  -4   9       49.22       48.49      1.89 o 
  -5  -4   9       20.65       25.14      1.31 o 
  -4  -4   9        2.02        7.26      0.67 o 
  -3  -4   9       13.44        6.61      0.64 o 
  -2  -4   9      282.75      281.45      3.95 o 
  -1  -4   9       64.08       67.45      1.98 o 
   0  -4   9       28.47       24.09      1.43 o 
   1  -4   9      143.84      152.74      2.49 o 
   2  -4   9       16.36       12.68      1.50 o 
   3  -4   9       35.72       20.80      1.53 o 
   4  -4   9       36.47       23.81      2.44 o 
  -7  -3   9       15.36       15.21      1.01 o 
  -6  -3   9       63.38       52.74      1.51 o 
  -5  -3   9       58.66       46.66      1.65 o 
  -4  -3   9        5.99        6.98      0.65 o 
  -3  -3   9      454.07      440.99      4.68 o 
  -2  -3   9       19.42       27.95      0.96 o 
  -1  -3   9       83.69      101.19      1.84 o 
   0  -3   9       41.73       36.59      1.15 o 
   1  -3   9      156.19      149.99      2.40 o 
   2  -3   9       10.29        5.95      0.65 o 
   3  -3   9        7.06       13.23      1.23 o 
   4  -3   9       58.73       59.63      3.39 o 
   5  -3   9        1.16        5.61      1.23 o 
  -7  -2   9       15.57       14.74      0.97 o 
  -6  -2   9       37.94       46.96      1.40 o 
  -5  -2   9      189.47      203.39      2.88 o 
  -4  -2   9       51.31       59.37      1.39 o 
  -3  -2   9        0.13        3.48      0.51 o 
  -2  -2   9       54.00       65.49      1.34 o 
  -1  -2   9       12.45        7.85      0.66 o 
   0  -2   9       27.43       26.56      0.94 o 
   1  -2   9      163.92      141.49      3.04 o 
   2  -2   9       37.42       33.04      1.11 o 
   3  -2   9      110.84      117.05      2.14 o 
   4  -2   9       14.65       12.63      1.78 o 
   5  -2   9        8.63       13.07      2.07 o 
  -7  -1   9        1.22        0.13      1.32 o 
  -6  -1   9        9.27       11.14      0.80 o 
  -5  -1   9       13.19        9.45      0.73 o 
  -4  -1   9       24.00       26.33      0.97 o 
  -3  -1   9       31.67       28.42      0.92 o 
  -2  -1   9       22.88       20.57      0.78 o 
  -1  -1   9      414.27      377.82      3.90 o 
   0  -1   9       17.34       14.59      0.67 o 
   1  -1   9        0.10        1.15      0.37 o 
   2  -1   9       36.04       37.95      1.13 o 
   3  -1   9      241.88      230.72      3.25 o 
   4  -1   9       23.42       14.50      1.78 o 
   5  -1   9       28.14       33.50      1.91 o 
   6  -1   9       29.30       22.00      1.74 o 
  -7   0   9        5.67        7.63      1.15 o 
  -6   0   9       18.16       16.83      1.18 o 
  -5   0   9        3.73        4.26      0.56 o 
  -4   0   9       12.09       11.49      0.70 o 
  -3   0   9       86.49       82.27      1.52 o 
  -2   0   9       21.19       24.95      0.82 o 
  -1   0   9       45.12       48.18      1.41 o 
   0   0   9       13.17       15.36      0.61 o 
   1   0   9        7.28       11.10      0.67 o 
   2   0   9        3.32        1.54      0.40 o 
   3   0   9      138.33      132.50      2.20 o 
   4   0   9        1.81        1.95      0.67 o 
   5   0   9       85.79       92.25      2.87 o 
   6   0   9       14.39       15.81      1.47 o 
  -7   1   9       96.24      106.75      3.07 o 
  -6   1   9       34.65       35.39      1.73 o 
  -5   1   9        4.27        4.73      0.58 o 
  -4   1   9        0.47        0.32      0.59 o 
  -3   1   9      360.58      338.75      3.72 o 
  -2   1   9      184.04      159.25      3.64 o 
  -1   1   9       10.88        7.22      0.48 o 
   0   1   9      250.28      244.05      2.79 o 
   1   1   9      160.99      141.72      2.13 o 
   2   1   9        2.73        1.79      0.47 o 
   3   1   9        0.16       -0.17      0.45 o 
   4   1   9        4.15        3.08      0.55 o 
   5   1   9        3.79        5.30      0.71 o 
   6   1   9      112.86      101.42      3.05 o 
   7   1   9       66.76       78.52      2.86 o 
  -6   2   9        9.47       10.37      1.45 o 
  -5   2   9       50.24       59.45      2.45 o 
  -4   2   9      172.48      156.39      2.28 o 
  -3   2   9      187.98      183.31      2.43 o 
  -2   2   9       25.42       15.62      0.70 o 
  -1   2   9       86.57       88.69      1.61 o 
   0   2   9       18.58       15.82      0.59 o 
   1   2   9      254.60      211.59      2.77 o 
   2   2   9       26.53       19.47      0.80 o 
   3   2   9        1.12        2.24      0.43 o 
   4   2   9      117.77       96.49      1.85 o 
   5   2   9      289.88      297.94      4.67 o 
   6   2   9        0.80        1.54      0.63 o 
   7   2   9       13.39       15.83      1.45 o 
  -6   3   9       67.25       66.62      2.31 o 
  -5   3   9       65.85       64.59      2.08 o 
  -4   3   9       83.59       77.49      2.16 o 
  -3   3   9       19.15       14.54      0.81 o 
  -2   3   9      496.66      475.30      4.71 o 
  -1   3   9       42.47       31.75      0.85 o 
   0   3   9       45.35       46.95      0.97 o 
   1   3   9       44.98       43.30      0.91 o 
   2   3   9       24.89       34.55      1.23 o 
   3   3   9      241.62      258.59      3.34 o 
   4   3   9        3.50        3.32      0.51 o 
   5   3   9       29.06       28.23      1.09 o 
   6   3   9       16.24       17.61      1.01 o 
   7   3   9        7.35        4.86      0.78 o 
  -6   4   9        0.01        1.53      0.78 o 
  -5   4   9        1.77        1.32      0.72 o 
  -4   4   9       98.74      106.63      2.91 o 
  -3   4   9       57.08       55.98      1.73 o 
  -2   4   9      530.40      523.89      5.14 o 
  -1   4   9       64.32       62.22      1.22 o 
   0   4   9      318.47      325.56      3.43 o 
   1   4   9       31.64       42.74      0.95 o 
   2   4   9       10.35       10.09      1.15 o 
   3   4   9       41.68       39.22      1.17 o 
   4   4   9        1.88        3.51      0.49 o 
   5   4   9        0.87        1.18      0.49 o 
   6   4   9       12.14       12.61      1.49 o 
   7   4   9       15.32       20.10      1.86 o 
  -5   5   9       11.09       11.86      1.19 o 
  -4   5   9       23.22       29.41      1.47 o 
  -3   5   9       56.34       50.89      1.98 o 
  -2   5   9        2.44        0.77      0.49 o 
  -1   5   9        4.64        2.85      0.49 o 
   0   5   9        3.92        4.65      0.46 o 
   1   5   9       34.98       33.63      1.12 o 
   2   5   9      101.84       90.59      1.44 o 
   3   5   9        0.30        0.44      0.36 o 
   4   5   9       44.97       35.91      1.31 o 
   5   5   9       23.77       22.47      1.71 o 
   6   5   9       92.45       88.84      3.27 o 
   7   5   9       41.92       42.59      2.53 o 
  -5   6   9        0.00       -0.64      0.73 o 
  -4   6   9       27.08       27.13      1.49 o 
  -3   6   9       44.89       41.67      1.64 o 
  -2   6   9      157.02      173.93      3.28 o 
  -1   6   9      118.09      107.72      2.00 o 
   0   6   9      129.87      126.26      1.90 o 
   1   6   9        4.01        3.03      0.44 o 
   2   6   9      158.25      141.57      2.71 o 
   3   6   9       71.39       74.51      2.62 o 
   4   6   9       23.86       16.89      1.48 o 
   5   6   9      121.92       99.27      3.32 o 
   6   6   9       95.84      107.36      3.68 o 
   7   6   9       25.85       28.88      3.33 o 
  -4   7   9       34.33       36.88      2.88 o 
  -3   7   9        2.12        3.52      0.83 o 
  -2   7   9        5.94        6.76      0.89 o 
  -1   7   9       35.68       36.12      2.02 o 
   0   7   9        0.48        1.26      0.59 o 
   1   7   9       38.55       38.52      1.49 o 
   2   7   9      521.54      558.57      7.41 o 
   3   7   9      221.15      216.84      6.81 o 
   4   7   9      431.03      420.79      7.91 o 
   5   7   9       46.19       45.15      2.37 o 
   6   7   9       13.63       13.50      1.65 o 
   7   7   9       59.16       52.64      5.50 o 
  -3   8   9        0.11       -0.06      0.72 o 
  -2   8   9        6.93        1.81      1.28 o 
  -1   8   9        6.62        1.92      1.32 o 
   0   8   9      101.08      111.28      4.53 o 
   1   8   9       44.19       39.76      1.56 o 
   2   8   9      568.92      563.42     10.47 o 
   3   8   9       28.99       28.15      1.42 o 
   4   8   9        5.73        7.50      1.30 o 
   5   8   9       80.78       76.76      3.07 o 
   6   8   9        8.78        9.43      1.53 o 
   7   8   9        8.26        8.70      2.14 o 
  -2   9   9       55.42       59.67      3.80 o 
  -1   9   9        4.60        2.93      1.49 o 
   0   9   9       22.91       15.24      2.08 o 
   1   9   9       46.77       32.55      2.62 o 
   2   9   9       98.51      103.27      2.62 o 
   3   9   9       67.84       60.62      2.07 o 
   4   9   9      197.43      204.95      7.41 o 
   5   9   9        0.52        0.29      1.02 o 
   6   9   9       65.68       74.02      4.70 o 
  -1  10   9       17.18        9.80      2.00 o 
   0  10   9        2.12        4.16      1.60 o 
   1  10   9        0.14       -0.22      1.09 o 
   2  10   9        8.80       14.75      2.09 o 
   3  10   9       35.92       25.97      1.57 o 
   4  10   9       44.23       42.77      2.49 o 
   5  10   9       13.83       12.08      1.72 o 
   2  11   9        0.14       -0.07      1.29 o 
   3  11   9       38.41       38.47      2.31 o 
  -4  -6  10        3.13        2.38      0.92 o 
  -3  -6  10       49.16       50.94      1.97 o 
  -2  -6  10        5.67        6.95      0.92 o 
  -1  -6  10        5.42        4.78      0.74 o 
   0  -6  10       33.34       39.04      2.01 o 
  -5  -5  10       16.79       15.07      1.30 o 
  -4  -5  10       69.93       76.74      1.78 o 
  -3  -5  10       24.77       20.48      1.26 o 
  -2  -5  10        0.02        0.34      0.54 o 
  -1  -5  10       26.42       17.81      1.12 o 
   0  -5  10        1.37        2.15      0.63 o 
   1  -5  10       20.43       16.46      1.38 o 
   2  -5  10        1.12        1.24      0.82 o 
  -6  -4  10       46.08       61.83      2.16 o 
  -5  -4  10        0.04       -0.74      0.50 o 
  -4  -4  10        1.63        5.01      0.79 o 
  -3  -4  10        3.76       -0.47      0.47 o 
  -2  -4  10       16.73       23.94      0.98 o 
  -1  -4  10       10.45       12.92      1.00 o 
   0  -4  10       34.22       23.86      1.07 o 
   1  -4  10        0.93        0.75      0.84 o 
   2  -4  10        0.22        0.00      0.73 o 
   3  -4  10        3.08        1.13      0.87 o 
  -6  -3  10        0.03        0.47      0.55 o 
  -5  -3  10       23.61       40.13      1.30 o 
  -4  -3  10       24.73       20.23      0.95 o 
  -3  -3  10      149.79      160.48      2.42 o 
  -2  -3  10      137.49      122.99      2.03 o 
  -1  -3  10       13.75        7.96      0.94 o 
   0  -3  10       84.84       75.21      1.69 o 
   1  -3  10       10.06        8.75      1.03 o 
   2  -3  10       22.91       26.22      1.11 o 
   3  -3  10        7.95        9.07      1.18 o 
   4  -3  10       28.94       35.14      1.96 o 
  -6  -2  10        0.67        0.34      0.52 o 
  -5  -2  10        7.62        6.06      0.69 o 
  -4  -2  10       13.42       10.16      0.74 o 
  -3  -2  10       16.84       29.14      1.04 o 
  -2  -2  10        3.26        0.75      0.42 o 
  -1  -2  10      157.94      158.23      2.52 o 
   0  -2  10        4.68        3.88      0.55 o 
   1  -2  10       41.86       47.49      1.31 o 
   2  -2  10       11.32        8.22      0.71 o 
   3  -2  10        5.09        5.31      0.69 o 
   4  -2  10        8.61       12.94      1.29 o 
   5  -2  10        7.85       16.77      2.15 o 
  -6  -1  10        1.04       -0.11      0.50 o 
  -5  -1  10        0.12       -0.70      0.47 o 
  -4  -1  10        0.25        0.70      0.47 o 
  -3  -1  10       56.19       57.89      1.34 o 
  -2  -1  10       65.80       64.86      1.36 o 
  -1  -1  10       71.40       85.31      1.52 o 
   0  -1  10        1.56        6.89      0.61 o 
   1  -1  10        1.20       -0.06      0.37 o 
   2  -1  10       28.37       25.04      0.99 o 
   3  -1  10       10.54       12.59      0.82 o 
   4  -1  10       44.31       46.37      2.02 o 
   5  -1  10       39.34       47.07      3.04 o 
  -6   0  10       10.15       12.20      0.99 o 
  -5   0  10      101.32       99.19      1.90 o 
  -4   0  10       57.97       63.20      1.45 o 
  -3   0  10       15.64       13.67      0.73 o 
  -2   0  10       29.36       29.91      0.93 o 
  -1   0  10        6.75        6.76      0.52 o 
   0   0  10        8.62        5.20      0.53 o 
   1   0  10      220.62      230.75      3.11 o 
   2   0  10       27.15       28.01      1.01 o 
   3   0  10      270.51      285.93      3.75 o 
   4   0  10       24.51       25.57      1.11 o 
   5   0  10       29.07       29.35      2.43 o 
   6   0  10        0.06        0.44      0.93 o 
  -6   1  10        0.37       -0.44      0.68 o 
  -5   1  10        2.55        1.40      0.57 o 
  -4   1  10        6.70        6.86      0.63 o 
  -3   1  10       27.97       21.39      1.22 o 
  -2   1  10        1.08        0.32      0.36 o 
  -1   1  10       97.29       90.44      1.87 o 
   0   1  10       94.66       84.86      1.64 o 
   1   1  10        2.18        1.90      0.42 o 
   2   1  10      166.31      161.08      2.47 o 
   3   1  10        4.42        2.98      0.53 o 
   4   1  10        0.49       -0.66      0.44 o 
   5   1  10       17.94       15.28      1.18 o 
   6   1  10       29.07       29.53      2.45 o 
  -6   2  10       38.05       44.21      2.42 o 
  -5   2  10       44.03       53.69      2.00 o 
  -4   2  10       54.19       50.66      1.29 o 
  -3   2  10      153.74      156.05      2.26 o 
  -2   2  10       26.98       23.57      0.85 o 
  -1   2  10       35.87       34.87      1.07 o 
   0   2  10        4.22        2.76      0.36 o 
   1   2  10       90.84       75.25      1.53 o 
   2   2  10        8.46        8.45      0.76 o 
   3   2  10      117.43      129.08      2.18 o 
   4   2  10        2.55        2.31      0.55 o 
   5   2  10        5.11        4.77      0.66 o 
   6   2  10        1.17        1.87      0.79 o 
   7   2  10       28.69       34.16      1.99 o 
  -6   3  10        8.14        6.99      1.06 o 
  -5   3  10       21.45       23.46      2.04 o 
  -4   3  10       39.29       33.55      1.50 o 
  -3   3  10       29.18       36.41      1.05 o 
  -2   3  10       20.46       24.91      0.85 o 
  -1   3  10       46.51       48.95      1.47 o 
   0   3  10      334.22      333.81      3.52 o 
   1   3  10      282.71      320.86      3.89 o 
   2   3  10       16.77       17.30      1.15 o 
   3   3  10        0.64        0.17      0.40 o 
   4   3  10       15.29       14.77      0.94 o 
   5   3  10        9.77        8.35      0.73 o 
   6   3  10       64.00       65.78      1.75 o 
   7   3  10       38.56       38.87      2.10 o 
  -5   4  10        0.17       -0.34      0.66 o 
  -4   4  10        5.42        5.11      0.83 o 
  -3   4  10      117.34      109.80      2.52 o 
  -2   4  10       18.98       22.18      0.85 o 
  -1   4  10       45.77       45.03      1.08 o 
   0   4  10        0.46        1.00      0.41 o 
   1   4  10       62.56       56.85      1.36 o 
   2   4  10      133.72      136.57      2.21 o 
   3   4  10       33.53       30.91      1.05 o 
   4   4  10       47.93       35.13      1.14 o 
   5   4  10       67.04       82.12      1.78 o 
   6   4  10        1.72        1.42      1.00 o 
   7   4  10       21.44       25.38      2.06 o 
  -5   5  10       42.08       48.68      2.01 o 
  -4   5  10        3.21        2.85      0.76 o 
  -3   5  10        0.13       -0.73      0.80 o 
  -2   5  10        5.15        5.48      0.62 o 
  -1   5  10       56.29       53.83      1.22 o 
   0   5  10       13.70        9.59      0.61 o 
   1   5  10     1858.38     1901.14     15.84 o 
   2   5  10       52.16       49.95      2.06 o 
   3   5  10      113.21      127.11      2.13 o 
   4   5  10       79.05       82.12      2.26 o 
   5   5  10       11.31        4.34      2.05 o 
   6   5  10        4.39        7.60      1.37 o 
   7   5  10        5.28        5.05      1.41 o 
  -4   6  10       42.10       46.39      1.93 o 
  -3   6  10        0.11       -0.36      0.90 o 
  -2   6  10       96.30      105.98      2.50 o 
  -1   6  10      260.51      258.61      3.15 o 
   0   6  10        6.25        5.51      0.55 o 
   1   6  10      323.98      350.88      4.75 o 
   2   6  10      320.22      338.33      6.43 o 
   3   6  10        2.36        1.55      0.90 o 
   4   6  10       84.20       84.54      3.02 o 
   5   6  10       12.12       11.10      2.12 o 
   6   6  10       87.21       83.59      3.33 o 
   7   6  10       36.82       36.66      2.50 o 
  -4   7  10       24.43       30.16      3.24 o 
  -3   7  10       43.53       45.69      1.84 o 
  -2   7  10        0.07       -0.74      0.56 o 
  -1   7  10       65.90       59.11      2.25 o 
   0   7  10       93.34       96.81      2.30 o 
   1   7  10       60.18       53.70      1.76 o 
   2   7  10      179.97      185.52      4.01 o 
   3   7  10        0.02        1.45      0.91 o 
   4   7  10       26.29       22.67      1.83 o 
   5   7  10       29.17       31.09      3.84 o 
   6   7  10       45.05       48.44      2.61 o 
   7   7  10       23.62       20.44      2.06 o 
  -3   8  10       14.21       13.78      1.27 o 
  -2   8  10       92.09       91.04      4.32 o 
  -1   8  10       38.67       41.81      2.87 o 
   0   8  10       72.74       75.87      3.76 o 
   1   8  10       12.99       14.48      1.11 o 
   2   8  10       83.11       82.29      2.27 o 
   3   8  10       27.71       30.69      1.95 o 
   4   8  10       14.56       11.80      1.48 o 
   5   8  10        2.37        3.65      1.17 o 
   6   8  10       93.38       99.96      5.44 o 
  -2   9  10       53.73       57.42      3.70 o 
  -1   9  10        8.18        7.87      1.81 o 
   0   9  10        4.11        1.09      1.33 o 
   1   9  10       34.87       45.74      3.00 o 
   2   9  10       12.31       10.81      1.08 o 
   3   9  10        7.17        7.87      1.30 o 
   4   9  10      110.15       99.83      3.57 o 
   5   9  10        0.15       -0.16      1.01 o 
   6   9  10       12.78       12.88      1.75 o 
   0  10  10       67.01       73.85      4.16 o 
   1  10  10        0.67       -1.25      1.08 o 
   2  10  10       36.71       30.69      2.68 o 
   3  10  10        1.90        3.10      1.25 o 
   4  10  10        7.60       10.59      1.56 o 
   5  10  10        3.65        3.84      1.62 o 
  -2  -6  11        3.63        4.76      0.94 o 
  -4  -5  11        1.03        2.88      0.76 o 
  -3  -5  11        3.03        1.31      0.65 o 
  -2  -5  11        4.24        0.94      0.64 o 
  -1  -5  11        1.64        0.82      0.84 o 
   0  -5  11        0.28       -0.19      0.57 o 
   1  -5  11        0.02        1.16      0.94 o 
  -5  -4  11        0.38       -0.07      0.57 o 
  -4  -4  11        2.66       -0.05      0.50 o 
  -3  -4  11        3.78        5.25      0.68 o 
  -2  -4  11       88.13       99.02      2.32 o 
  -1  -4  11        9.34       11.87      0.91 o 
   0  -4  11       25.26       35.63      1.34 o 
   1  -4  11       27.87       22.22      1.12 o 
   2  -4  11        1.23        0.61      0.86 o 
  -6  -3  11        3.23        2.47      0.67 o 
  -5  -3  11        1.20       -0.47      0.51 o 
  -4  -3  11        6.06       12.15      0.84 o 
  -3  -3  11        9.84       11.83      0.82 o 
  -2  -3  11        5.72       10.98      0.87 o 
  -1  -3  11        1.47        0.75      0.55 o 
   0  -3  11       24.15       32.51      1.24 o 
   1  -3  11       15.21       14.46      0.92 o 
   2  -3  11       10.44        9.65      0.84 o 
   3  -3  11        0.77       -0.34      0.75 o 
  -6  -2  11        0.36        0.52      0.56 o 
  -5  -2  11        9.73        9.50      1.15 o 
  -4  -2  11        0.17        0.19      0.48 o 
  -3  -2  11       24.86       15.88      0.87 o 
  -2  -2  11        0.48       -0.55      0.45 o 
  -1  -2  11        0.88       -0.37      0.45 o 
   0  -2  11       48.20       49.40      1.40 o 
   1  -2  11       21.43       23.48      1.56 o 
   2  -2  11       39.49       47.27      1.43 o 
   3  -2  11        4.97        4.04      0.81 o 
   4  -2  11        0.25       -0.01      0.80 o 
  -6  -1  11        0.31        0.41      0.54 o 
  -5  -1  11        7.65        8.89      0.75 o 
  -4  -1  11       28.59       22.53      1.31 o 
  -3  -1  11       67.86       66.77      1.49 o 
  -2  -1  11      108.95      109.21      1.89 o 
  -1  -1  11       26.64       24.38      1.48 o 
   0  -1  11       16.94       30.91      1.21 o 
   1  -1  11       21.81       19.05      1.31 o 
   2  -1  11       10.97       11.40      0.88 o 
   3  -1  11      105.02      101.71      2.09 o 
   4  -1  11      101.38       95.79      2.93 o 
   5  -1  11        8.98        8.24      1.21 o 
  -6   0  11       22.45       26.51      1.63 o 
  -5   0  11        3.11        3.29      0.62 o 
  -4   0  11       43.62       42.16      1.25 o 
  -3   0  11        0.44       -0.56      0.44 o 
  -2   0  11       26.32       29.34      0.98 o 
  -1   0  11       98.06      106.72      2.02 o 
   0   0  11       25.11       24.40      1.01 o 
   1   0  11      141.55      140.73      2.45 o 
   2   0  11       20.61       18.57      0.91 o 
   3   0  11        1.58        3.73      0.62 o 
   4   0  11       47.85       45.05      1.45 o 
   5   0  11        0.11       -1.05      0.70 o 
  -6   1  11        7.53        8.64      1.53 o 
  -5   1  11        1.71        1.58      0.54 o 
  -4   1  11       33.58       29.42      1.40 o 
  -3   1  11       85.87       79.83      1.61 o 
  -2   1  11      155.58      149.50      2.21 o 
  -1   1  11      164.70      172.67      2.34 o 
   0   1  11        3.24        7.22      0.64 o 
   1   1  11        0.91        1.78      0.46 o 
   2   1  11       71.81       64.54      1.57 o 
   3   1  11       32.44       36.39      2.09 o 
   4   1  11        2.45        1.25      0.58 o 
   5   1  11        1.67        2.74      0.75 o 
   6   1  11        6.06        6.90      1.28 o 
  -6   2  11        0.06       -0.36      0.83 o 
  -5   2  11       99.39       97.14      4.45 o 
  -4   2  11       95.03       95.72      1.82 o 
  -3   2  11       81.45       80.95      2.25 o 
  -2   2  11       58.07       64.48      2.46 o 
  -1   2  11       33.37       36.88      1.20 o 
   0   2  11       10.24        9.02      0.68 o 
   1   2  11      316.40      320.40      4.88 o 
   2   2  11        4.79        7.31      0.99 o 
   3   2  11      175.62      169.71      4.12 o 
   4   2  11       15.64       15.45      0.91 o 
   5   2  11        0.70       -0.74      0.49 o 
   6   2  11       15.93       19.92      2.05 o 
  -5   3  11        1.07        1.27      0.73 o 
  -4   3  11        0.01        0.08      0.54 o 
  -3   3  11       22.22       26.17      0.97 o 
  -2   3  11      160.86      161.70      2.29 o 
  -1   3  11       31.18       27.11      0.90 o 
   0   3  11      700.42      648.43      6.92 o 
   1   3  11      327.13      296.21      3.80 o 
   2   3  11       24.23       18.71      1.92 o 
   3   3  11       23.51       18.41      0.91 o 
   4   3  11      135.30      121.61      2.26 o 
   5   3  11        8.40       11.00      1.09 o 
   6   3  11       22.32       20.77      1.12 o 
  -5   4  11       77.74       89.76      2.64 o 
  -4   4  11       23.11       21.25      1.55 o 
  -3   4  11        1.63        2.94      0.69 o 
  -2   4  11      235.93      223.47      2.87 o 
  -1   4  11        7.85        5.85      0.63 o 
   0   4  11      533.36      556.39      5.45 o 
   1   4  11      508.15      501.89      5.65 o 
   2   4  11      138.08      135.86      2.31 o 
   3   4  11      520.01      521.75      5.88 o 
   4   4  11        2.22        2.19      0.53 o 
   5   4  11       35.78       37.93      1.29 o 
   6   4  11        5.19        9.74      1.80 o 
  -5   5  11       53.35       63.35      2.30 o 
  -4   5  11       30.38       24.28      1.43 o 
  -3   5  11        2.17        2.52      0.69 o 
  -2   5  11      106.00       98.72      1.78 o 
  -1   5  11      117.99      120.07      1.95 o 
   0   5  11      170.53      179.71      2.44 o 
   1   5  11      866.73      886.69      9.06 o 
   2   5  11       18.65       19.99      1.30 o 
   3   5  11       31.24       30.63      1.14 o 
   4   5  11        5.08        8.79      1.29 o 
   5   5  11        1.52        0.60      0.94 o 
   6   5  11       25.83       22.71      1.96 o 
   7   5  11        3.05        3.34      1.35 o 
  -4   6  11        2.50        2.50      0.82 o 
  -3   6  11       59.57       57.65      2.16 o 
  -2   6  11       11.05       10.96      0.97 o 
  -1   6  11        8.11        7.77      0.64 o 
   0   6  11       24.10       25.02      1.11 o 
   1   6  11      473.28      474.83      5.50 o 
   2   6  11       83.53       93.79      3.11 o 
   3   6  11       21.80       22.22      1.69 o 
   4   6  11       11.17        9.55      1.45 o 
   5   6  11      146.49      150.84      6.19 o 
   6   6  11        0.03        0.71      1.04 o 
  -3   7  11       25.61       24.11      1.46 o 
  -2   7  11        0.15        0.56      0.67 o 
  -1   7  11       17.57       13.07      1.20 o 
   0   7  11       46.51       44.92      2.69 o 
   1   7  11        7.23        8.42      0.92 o 
   2   7  11       88.54       89.33      3.08 o 
   3   7  11      165.85      179.50      4.60 o 
   4   7  11       50.74       42.46      2.73 o 
   5   7  11       24.55       16.64      1.74 o 
   6   7  11        3.80        4.36      1.34 o 
  -2   8  11       72.59       75.73      4.00 o 
  -1   8  11       19.96       22.77      2.37 o 
   0   8  11       58.84       68.39      3.53 o 
   1   8  11       27.82       24.84      1.89 o 
   2   8  11        1.66        3.16      1.07 o 
   3   8  11       34.30       28.35      2.40 o 
   4   8  11        0.26       -0.33      0.85 o 
   5   8  11        1.93        1.39      1.09 o 
   6   8  11       11.62       12.58      1.76 o 
  -1   9  11       22.14       24.00      2.69 o 
   0   9  11       17.83       16.78      2.16 o 
   1   9  11        0.01        0.03      1.11 o 
   2   9  11       20.60       20.33      1.76 o 
   3   9  11        3.06        2.53      1.09 o 
   4   9  11        3.23        1.24      1.11 o 
   5   9  11        1.48        0.28      1.10 o 
   0  10  11       77.48       93.42      4.73 o 
   1  10  11       13.20       13.61      2.16 o 
   3  10  11        1.38        0.47      1.01 o 
   4  10  11        1.65        1.67      1.17 o 
  -3  -5  12        6.38        9.23      0.98 o 
  -2  -5  12        0.59        0.90      0.66 o 
  -1  -5  12        0.15        0.28      0.64 o 
  -4  -4  12        0.17        1.51      0.67 o 
  -3  -4  12        4.05        0.65      0.80 o 
  -2  -4  12        0.98       -0.16      0.54 o 
  -1  -4  12       12.30       13.48      1.00 o 
   0  -4  12        0.18       -0.36      0.53 o 
   1  -4  12       10.09       16.75      1.65 o 
  -5  -3  12        4.66        1.99      0.66 o 
  -4  -3  12        0.67        1.40      0.64 o 
  -3  -3  12       17.43       16.93      1.06 o 
  -2  -3  12       22.30       24.89      1.20 o 
  -1  -3  12       26.84       40.24      1.44 o 
   0  -3  12       18.66       29.64      1.27 o 
   1  -3  12       37.98       31.80      1.29 o 
   2  -3  12       54.47       63.53      1.79 o 
   3  -3  12       16.66       13.76      1.41 o 
  -5  -2  12       34.16       36.72      1.33 o 
  -4  -2  12        8.98        5.26      0.76 o 
  -3  -2  12       15.90       25.41      1.96 o 
  -2  -2  12      121.32      143.83      4.06 o 
  -1  -2  12       17.74       12.14      0.90 o 
   0  -2  12       57.92       65.20      1.72 o 
   1  -2  12       16.97        8.90      0.82 o 
   2  -2  12        1.01       -0.51      0.50 o 
   3  -2  12        5.57        7.90      1.14 o 
  -5  -1  12        2.45        1.59      0.60 o 
  -4  -1  12       36.32       49.41      1.43 o 
  -3  -1  12        3.10        1.09      0.51 o 
  -2  -1  12        0.73        0.58      0.59 o 
  -1  -1  12       18.17       26.84      1.15 o 
   0  -1  12        0.38        1.47      0.54 o 
   1  -1  12       13.87       10.02      0.80 o 
   2  -1  12        0.49       -0.61      0.55 o 
   3  -1  12       18.15       13.96      0.96 o 
   4  -1  12        9.14       10.56      1.29 o 
  -5   0  12       20.18       18.91      1.11 o 
  -4   0  12        9.64        8.65      0.85 o 
  -3   0  12        0.45       -0.03      0.45 o 
  -2   0  12        7.03        4.77      0.68 o 
  -1   0  12       40.89       42.82      1.37 o 
   0   0  12       18.94       20.84      1.26 o 
   1   0  12       16.64       22.03      1.02 o 
   2   0  12        5.23        7.67      1.09 o 
   3   0  12       86.59       79.93      1.89 o 
   4   0  12       62.80       65.34      1.79 o 
   5   0  12        2.80        2.15      0.97 o 
  -5   1  12        0.72        0.83      0.55 o 
  -4   1  12       16.26       16.78      0.90 o 
  -3   1  12        4.74        6.46      0.64 o 
  -2   1  12      134.56      120.10      2.24 o 
  -1   1  12      102.04       97.16      2.01 o 
   0   1  12      345.57      327.27      4.24 o 
   1   1  12        1.60        2.31      0.57 o 
   2   1  12        0.24        0.23      0.52 o 
   3   1  12      180.45      156.96      2.70 o 
   4   1  12       16.09       18.05      1.05 o 
   5   1  12        8.80        6.88      0.84 o 
  -5   2  12        0.01       -0.87      0.84 o 
  -4   2  12        0.47        1.15      0.51 o 
  -3   2  12       71.20       65.01      1.69 o 
  -2   2  12        5.17        4.28      0.64 o 
  -1   2  12       15.90        9.81      0.93 o 
   0   2  12      401.79      404.43      4.91 o 
   1   2  12      638.77      627.99      6.89 o 
   2   2  12       64.57       73.54      1.72 o 
   3   2  12       15.09       12.68      0.86 o 
   4   2  12        5.64        3.61      0.81 o 
   5   2  12        1.32        1.67      0.63 o 
   6   2  12        0.35        0.77      0.68 o 
  -5   3  12       21.86       23.43      1.51 o 
  -4   3  12        9.04        7.34      0.94 o 
  -3   3  12        8.52        7.87      0.65 o 
  -2   3  12      336.18      323.88      3.76 o 
  -1   3  12      166.03      172.85      2.78 o 
   0   3  12      264.10      292.18      6.72 o 
   1   3  12       49.65       59.54      1.55 o 
   2   3  12        3.74        5.85      0.68 o 
   3   3  12        1.89        2.20      0.58 o 
   4   3  12        3.06        3.55      0.68 o 
   5   3  12       13.54       10.79      0.94 o 
   6   3  12        3.21        2.91      0.72 o 
  -5   4  12       58.19       59.58      2.65 o 
  -4   4  12       89.46       98.62      3.37 o 
  -3   4  12       33.04       30.72      1.45 o 
  -2   4  12       49.26       55.85      1.34 o 
  -1   4  12        4.46        6.15      0.58 o 
   0   4  12        1.36        2.21      0.99 o 
   1   4  12      131.26      125.13      2.27 o 
   2   4  12       42.61       41.32      2.72 o 
   3   4  12       28.47       28.78      1.15 o 
   4   4  12      128.27      113.44      3.06 o 
   5   4  12       11.05       12.73      0.92 o 
   6   4  12        3.68        2.75      1.21 o 
  -4   5  12        6.52        7.88      1.02 o 
  -3   5  12       33.98       28.87      2.42 o 
  -2   5  12        0.96        1.61      0.48 o 
  -1   5  12        0.34       -0.02      0.42 o 
   0   5  12        3.62        5.78      0.71 o 
   1   5  12      142.84      140.38      2.45 o 
   2   5  12      306.25      314.09      4.21 o 
   3   5  12       22.76       23.57      1.34 o 
   4   5  12        0.68       -0.80      0.83 o 
   5   5  12        7.09        3.12      1.13 o 
   6   5  12       12.13       15.64      1.80 o 
  -4   6  12       21.42       21.86      1.50 o 
  -3   6  12       13.02       14.28      1.19 o 
  -2   6  12       23.73       32.99      1.49 o 
  -1   6  12        2.46        3.87      0.57 o 
   0   6  12      223.33      219.89      3.30 o 
   1   6  12        6.12        5.95      0.68 o 
   2   6  12       57.34       54.08      2.38 o 
   3   6  12       77.95       62.72      2.69 o 
   4   6  12        0.64        0.63      1.48 o 
   5   6  12       38.56       28.28      2.10 o 
   6   6  12       16.08       21.07      2.06 o 
  -3   7  12       31.88       26.70      1.58 o 
  -2   7  12       27.45       27.24      2.02 o 
  -1   7  12       23.07       20.81      1.26 o 
   0   7  12       26.01       28.12      2.31 o 
   1   7  12       32.25       30.62      1.89 o 
   2   7  12       18.82       14.53      1.46 o 
   3   7  12        5.39        4.15      1.10 o 
   4   7  12       17.20       18.08      1.76 o 
   5   7  12        0.18        0.32      0.97 o 
   6   7  12        0.86        0.00      1.44 o 
  -2   8  12        2.18        1.53      1.40 o 
  -1   8  12        6.67        7.94      1.71 o 
   0   8  12       19.44       22.53      2.33 o 
   1   8  12        8.69        6.63      1.22 o 
   2   8  12        1.33        0.50      0.90 o 
   3   8  12        1.92        2.33      1.24 o 
   4   8  12       12.83       16.24      1.76 o 
   5   8  12       56.74       59.43      4.18 o 
  -1   9  12        5.24        4.18      1.68 o 
   0   9  12        2.48       -1.72      1.15 o 
   2   9  12        6.00        5.90      2.58 o 
   3   9  12       71.52       81.75      3.23 o 
   4   9  12       37.26       41.14      2.56 o 
   5   9  12        9.54       10.25      2.26 o 
   2  10  12        1.10        0.25      1.49 o 
   3  10  12       27.84       29.33      2.15 o 
  -3  -4  13       26.70       43.30      1.67 o 
  -2  -4  13        0.40       -0.73      0.61 o 
  -1  -4  13       11.61       11.02      1.00 o 
   0  -4  13        3.92        3.01      0.74 o 
  -4  -3  13        3.40       -0.04      0.66 o 
  -3  -3  13       18.07       16.39      1.13 o 
  -2  -3  13        0.26       -0.60      0.62 o 
  -1  -3  13        2.74        6.30      0.84 o 
   0  -3  13       40.76       31.34      1.65 o 
   1  -3  13        0.01       -0.21      0.57 o 
  -4  -2  13       22.01       20.15      1.65 o 
  -3  -2  13        0.04       -0.28      0.57 o 
  -2  -2  13       91.82       82.22      2.05 o 
  -1  -2  13       11.51       14.30      1.01 o 
   0  -2  13        2.41        2.49      0.68 o 
   1  -2  13        8.51        4.05      0.89 o 
   2  -2  13        0.00        0.45      0.59 o 
   3  -2  13        3.07        4.24      1.03 o 
  -5  -1  13        0.09       -0.61      0.55 o 
  -4  -1  13        0.22       -0.14      0.53 o 
  -3  -1  13       94.30       97.73      2.22 o 
  -2  -1  13       58.56       63.05      1.76 o 
  -1  -1  13       91.75      109.44      2.31 o 
   0  -1  13       43.10       47.66      1.53 o 
   1  -1  13        0.26       -0.57      0.51 o 
   2  -1  13       27.89       26.62      1.47 o 
   3  -1  13        0.08       -0.13      0.56 o 
  -5   0  13       10.13       13.48      1.02 o 
  -4   0  13        6.53        4.95      0.72 o 
  -3   0  13       22.17       19.04      1.11 o 
  -2   0  13       39.15       47.36      1.51 o 
  -1   0  13      150.37      144.98      3.14 o 
   0   0  13      195.20      201.87      3.22 o 
   1   0  13       10.03        8.72      0.83 o 
   2   0  13       27.86       22.62      1.13 o 
   3   0  13       37.85       44.45      1.50 o 
   4   0  13        0.28       -0.24      0.56 o 
  -5   1  13        0.08       -0.32      0.53 o 
  -4   1  13        9.87       11.79      0.85 o 
  -3   1  13       77.51       75.40      1.95 o 
  -2   1  13       15.87       20.30      1.07 o 
  -1   1  13       42.39       46.35      1.48 o 
   0   1  13       31.12       35.79      1.33 o 
   1   1  13        0.14        1.08      0.55 o 
   2   1  13        5.54        5.61      0.74 o 
   3   1  13        0.35        1.31      0.60 o 
   4   1  13       25.44       30.73      1.31 o 
   5   1  13        2.05        1.21      0.73 o 
  -5   2  13       25.17       26.65      2.85 o 
  -4   2  13       23.39       19.46      1.11 o 
  -3   2  13       65.78       69.70      1.82 o 
  -2   2  13       10.92        9.94      0.82 o 
  -1   2  13        0.46        0.81      0.52 o 
   0   2  13      162.74      171.32      2.86 o 
   1   2  13      104.47       99.13      2.11 o 
   2   2  13        6.46        4.27      0.69 o 
   3   2  13      167.12      161.65      3.41 o 
   4   2  13        4.94        4.33      0.74 o 
   5   2  13        5.40        6.68      0.84 o 
  -4   3  13       26.13       25.81      1.46 o 
  -3   3  13       32.25       28.98      1.09 o 
  -2   3  13        1.04        1.66      0.57 o 
  -1   3  13       13.65       14.81      0.92 o 
   0   3  13       58.25       55.22      1.54 o 
   1   3  13      329.95      347.77      5.03 o 
   2   3  13       14.38       13.95      0.91 o 
   3   3  13        1.20        0.74      0.55 o 
   4   3  13       20.38       16.80      1.42 o 
   5   3  13        7.72        5.68      0.79 o 
  -4   4  13       10.86       13.38      1.21 o 
  -3   4  13        9.12       11.84      0.91 o 
  -2   4  13       20.97       16.27      0.85 o 
  -1   4  13        5.08        3.63      0.69 o 
   0   4  13        2.45        5.26      0.69 o 
   1   4  13       11.08       11.28      0.84 o 
   2   4  13       74.49       82.33      1.89 o 
   3   4  13        2.43        2.69      0.63 o 
   4   4  13        4.85        5.82      0.74 o 
   5   4  13       11.12       18.00      1.07 o 
  -4   5  13       21.96       20.82      1.43 o 
  -3   5  13        1.66        0.85      0.66 o 
  -2   5  13       22.53       21.08      0.96 o 
  -1   5  13       34.04       35.80      1.34 o 
   0   5  13        5.78        7.71      0.82 o 
   1   5  13        0.82        0.55      0.51 o 
   2   5  13        1.32        0.26      0.51 o 
   3   5  13       22.33       21.48      1.65 o 
   4   5  13       19.91       21.67      1.84 o 
   5   5  13        3.90        1.61      1.12 o 
  -3   6  13        3.12        2.39      0.80 o 
  -2   6  13       62.23       62.28      2.01 o 
  -1   6  13        0.15       -0.15      0.54 o 
   0   6  13       70.47       68.59      1.80 o 
   1   6  13       23.53       23.51      1.24 o 
   2   6  13       80.19       78.16      2.94 o 
   3   6  13        9.28       11.83      1.48 o 
   4   6  13       21.68       19.88      1.79 o 
   5   6  13        1.20        2.02      1.14 o 
  -2   7  13       16.22       16.21      1.24 o 
  -1   7  13       14.76       19.23      1.39 o 
   0   7  13      112.72      109.41      3.42 o 
   1   7  13        1.13        0.83      0.93 o 
   2   7  13       69.60       69.74      2.84 o 
   3   7  13        0.10       -0.28      1.32 o 
   4   7  13        2.57        3.90      1.21 o 
   5   7  13        0.24        1.15      1.12 o 
  -1   8  13        6.82        5.96      1.65 o 
   1   8  13        8.41        4.86      1.21 o 
   2   8  13       84.15       86.75      3.35 o 
   3   8  13        2.85        0.69      2.37 o 
   4   8  13        0.91        2.15      1.50 o 
   5   8  13        6.55        6.93      1.50 o 
   2   9  13       22.42       22.24      1.92 o 
   3   9  13        2.44        2.11      1.18 o 
   4   9  13       50.95       51.98      2.78 o 
  -2  -3  14        4.51        5.90      1.22 o 
  -1  -3  14       13.76       21.87      1.25 o 
   0  -3  14       13.57       22.10      1.27 o 
  -3  -2  14        0.02        0.83      0.67 o 
  -2  -2  14        3.86       -0.07      0.62 o 
  -1  -2  14       66.61       66.69      1.93 o 
   0  -2  14        1.57        1.86      0.76 o 
   1  -2  14        0.55        0.89      0.67 o 
  -4  -1  14       31.79       31.24      1.83 o 
  -3  -1  14       50.39       52.20      1.73 o 
  -2  -1  14       21.93       26.17      1.66 o 
  -1  -1  14       21.16       18.73      1.54 o 
   0  -1  14       19.17       13.78      1.03 o 
   1  -1  14       15.59       23.23      2.28 o 
   2  -1  14        1.02        0.84      0.65 o 
  -4   0  14        0.30        1.07      0.66 o 
  -3   0  14        0.66        2.36      0.68 o 
  -2   0  14        9.81        7.77      0.85 o 
  -1   0  14        0.84        1.95      0.65 o 
   0   0  14       68.86       71.48      3.15 o 
   1   0  14       43.60       58.01      2.32 o 
   2   0  14        2.17        1.81      0.64 o 
   3   0  14       12.33        8.41      0.92 o 
  -4   1  14        4.84        3.05      0.83 o 
  -3   1  14        2.95        5.05      0.76 o 
  -2   1  14       22.39       20.98      1.13 o 
  -1   1  14        0.08        1.40      0.61 o 
   0   1  14      119.42      118.22      2.43 o 
   1   1  14       60.49       66.25      1.80 o 
   2   1  14        1.01        0.25      0.56 o 
   3   1  14       18.11       15.95      1.05 o 
   4   1  14        0.28        0.49      0.66 o 
  -4   2  14        0.00       -0.46      0.58 o 
  -3   2  14        2.36        0.66      0.62 o 
  -2   2  14        0.29        0.81      0.59 o 
  -1   2  14       26.59       26.16      1.25 o 
   0   2  14        9.64        6.36      0.76 o 
   1   2  14      216.95      235.08      4.18 o 
   2   2  14        0.62        0.80      0.65 o 
   3   2  14       55.25       61.98      1.76 o 
   4   2  14        7.92        7.26      0.92 o 
  -4   3  14        6.56        7.07      0.91 o 
  -3   3  14        8.30        7.51      0.92 o 
  -2   3  14        0.05       -0.12      0.57 o 
  -1   3  14       21.94       21.44      1.11 o 
   0   3  14        3.59        4.19      0.71 o 
   1   3  14        2.51        3.72      0.69 o 
   2   3  14        0.54        0.07      0.55 o 
   3   3  14       22.33       21.82      1.14 o 
   4   3  14        7.99        9.10      0.90 o 
   5   3  14       26.84       29.76      2.35 o 
  -3   4  14       76.04       81.33      2.43 o 
  -2   4  14        1.02        2.03      0.65 o 
  -1   4  14       72.72       71.04      1.86 o 
   0   4  14        9.61       12.10      0.94 o 
   1   4  14       36.48       37.40      1.36 o 
   2   4  14        0.11        0.31      0.59 o 
   3   4  14       49.79       55.44      2.21 o 
   4   4  14        0.69        0.92      0.60 o 
   5   4  14       12.42       11.40      1.16 o 
  -3   5  14        5.87        4.12      0.85 o 
  -2   5  14       19.83       23.55      1.21 o 
  -1   5  14       86.16       90.52      2.13 o 
   0   5  14       26.05       26.50      1.21 o 
   1   5  14       70.28       80.75      1.99 o 
   2   5  14        2.61        2.55      0.65 o 
   3   5  14        9.75        5.97      1.22 o 
   4   5  14       16.58       15.42      1.72 o 
   5   5  14        0.20        0.35      1.07 o 
  -2   6  14        3.26        3.42      1.05 o 
  -1   6  14        6.64        8.15      0.88 o 
   0   6  14        6.95        7.24      0.95 o 
   1   6  14       77.10       72.21      1.89 o 
   2   6  14       31.89       35.35      4.47 o 
   3   6  14        7.63        8.79      2.00 o 
   4   6  14        0.97       -0.39      0.96 o 
   5   6  14       20.48       19.96      1.96 o 
  -2   7  14        1.18        2.23      1.04 o 
  -1   7  14       17.94       15.17      2.43 o 
   0   7  14       17.54       20.61      1.75 o 
   1   7  14       57.34       49.84      2.50 o 
   2   7  14        0.55        1.71      1.11 o 
   3   7  14       13.23       13.19      1.66 o 
   4   7  14       30.14       25.85      2.10 o 
   1   8  14       46.07       50.10      2.53 o 
   2   8  14       24.15       18.60      1.82 o 
   3   8  14        1.04        0.37      1.03 o 
   4   8  14       45.66       48.91      3.93 o 
  -2  -1  15        0.19        1.10      0.81 o 
  -1  -1  15       19.53       14.89      1.11 o 
   0  -1  15       28.57       16.79      1.30 o 
   1  -1  15        5.56        5.01      0.90 o 
  -3   0  15       12.94       10.41      1.00 o 
  -2   0  15        3.95        2.47      0.73 o 
  -1   0  15        8.11        9.13      0.94 o 
   0   0  15       55.12       64.86      1.90 o 
   1   0  15        5.16        4.68      0.80 o 
   2   0  15        4.50        8.44      0.94 o 
  -3   1  15        4.37        2.56      0.72 o 
  -2   1  15       16.57       20.78      1.20 o 
  -1   1  15        1.55        0.45      0.58 o 
   0   1  15        0.25       -0.38      0.55 o 
   1   1  15        5.65        7.79      0.91 o 
   2   1  15        1.36        1.17      0.66 o 
   3   1  15       35.28       44.38      1.83 o 
  -3   2  15        2.21        0.82      0.65 o 
  -2   2  15        5.25        8.22      1.15 o 
  -1   2  15       34.51       32.84      1.38 o 
   0   2  15        0.72        0.79      0.60 o 
   1   2  15       37.00       45.07      1.71 o 
   2   2  15        3.69        4.27      0.76 o 
   3   2  15        0.00        1.28      0.67 o 
  -3   3  15       16.41       21.00      1.69 o 
  -2   3  15       34.46       28.22      1.64 o 
  -1   3  15       47.91       56.52      1.74 o 
   0   3  15        0.42       -0.71      0.57 o 
   1   3  15        5.54        7.92      0.88 o 
   2   3  15       10.49       11.22      0.99 o 
   3   3  15       13.96       16.85      1.10 o 
   4   3  15        3.33        4.03      0.81 o 
  -3   4  15        8.90        7.26      1.08 o 
  -2   4  15        4.43        3.82      0.89 o 
  -1   4  15       72.22       66.96      1.89 o 
   0   4  15       24.86       29.21      1.31 o 
   1   4  15      115.81      120.00      2.52 o 
   2   4  15        7.90        6.34      0.82 o 
   3   4  15       25.13       24.12      1.36 o 
   4   4  15        9.43       12.58      1.34 o 
  -2   5  15       12.66       11.66      1.94 o 
  -1   5  15       24.37       26.44      1.29 o 
   0   5  15       10.09        9.37      0.92 o 
   1   5  15       11.40        9.94      0.92 o 
   2   5  15       15.66       17.59      1.13 o 
   3   5  15        5.14        3.60      0.79 o 
   4   5  15       10.44        6.86      1.43 o 
  -1   6  15       32.42       32.58      1.44 o 
   0   6  15        8.47        5.34      0.84 o 
   1   6  15        0.92        1.25      0.69 o 
   2   6  15        2.69        1.99      1.08 o 
   3   6  15       55.99       67.94      3.11 o 
   4   6  15        0.14       -0.62      0.95 o 
   0   7  15       34.40       38.00      3.02 o 
   1   7  15       81.08       86.62      4.09 o 
   2   7  15       11.86       12.78      1.67 o 
   3   7  15        2.58        4.06      1.25 o 
   2   8  15        0.10        0.58      1.03 o 
  -1   0  16        3.18        0.04      0.63 o 
   0   0  16        4.64        7.70      0.95 o 
  -2   1  16        5.98        6.40      1.09 o 
  -1   1  16        5.92        7.48      0.91 o 
   0   1  16        1.29        0.73      0.68 o 
   1   1  16        0.18       -0.48      0.65 o 
  -2   2  16       17.99       15.22      1.13 o 
  -1   2  16       13.01       11.68      1.46 o 
   0   2  16        2.03        2.65      0.75 o 
   1   2  16        0.01       -0.90      0.60 o 
   2   2  16        0.96        1.12      0.68 o 
  -2   3  16       21.33       25.31      1.34 o 
  -1   3  16        6.30        6.22      0.87 o 
   0   3  16        0.11       -0.84      0.56 o 
   1   3  16       18.09       20.87      1.22 o 
   2   3  16        0.79        2.12      0.72 o 
  -1   4  16        1.58        2.37      0.72 o 
   0   4  16        0.62       -0.24      0.94 o 
   1   4  16        4.55        6.56      0.88 o 
   2   4  16        1.85        1.77      0.73 o 
   3   4  16        1.82        2.76      0.77 o 
  -1   5  16       20.11       24.65      1.35 o 
   0   5  16        3.88        3.40      0.81 o 
   1   5  16        0.60        0.71      0.66 o 
   2   5  16        2.27        0.85      0.67 o 
   3   5  16       10.41       10.29      1.01 o 
   0   6  16        0.96       -0.37      0.65 o 
   1   6  16       40.27       40.62      1.62 o 
   2   6  16        6.88        4.22      1.24 o 
                                                 
